# Supplementary material for: Genome-wide comparative analysis of the BAHD superfamily in seven Rosaceae species and expression analysis in pear (Pyrus bretschneideri)
Source: BMC Plant Biol. 2020 Jan 8;20:14. doi: 10.1186/s12870-019-2230-z (PMC6950883; doi:10.1186/s12870-019-2230-z)
Supplement: Supplementary file 1 — Additional file 1: Table S1. Gene lists and basic feature of all identified BAHD genes. Table S2. Motif sequences identified by MEME tools in pear BAHDs. Table S3. Information of gene duplication events identified in all identified BAHD genes. Table S4. Collinearity relationship among BAHD genes in the same species. Table S5. Ka, Ks and Ka/Ks value of duplicated gene pairs among BAHD. Table S6. The TPM value of BAHD genes in pear. Table S7. Content of total ester at different developmental stages of Chinese white pear. Table S8. The list of molecules identified as esters. Table S9. Primers for qRT-PCR of candidate genes in Chinese white pear BAHD gene family. [file 12870_2019_2230_MOESM1_ESM.xlsx]

## Sheet: Table S1 
Gene features of all identified BAHD genes in seven Rosaceaes
Species name	Gene ID	Chromosome	Start (bp)	End (bp)	Sequence Length(aa)	HxxxD domain	DFGWG domain
Pyrus bretschneideri	Pbr018424.1	Chr1	2651381	2652815	478	P	P
	Pbr018429.1	Chr1	2742525	2743959	478	P	P
	Pbr018433.1	Chr1	2828853	2830164	437	P	P
	Pbr009486.1	Chr1	6700994	6701891	299		P
	Pbr009545.1	Chr1	7158552	7160159	457	P	P
	Pbr035166.1	Chr2	2194413	2195748	445	P	P
	Pbr035167.1	Chr2	2205654	2207295	434	P	P
	Pbr024792.1	Chr2	8976305	8978325	446	P	P
	Pbr025171.1	Chr2	13247740	13249093	451	P	P
	Pbr025170.1	Chr2	13250733	13251147	138	P
	Pbr041427.1	Chr2	18884111	18888920	500	P
	Pbr014082.1	Chr2	19346490	19375678	4009	P	P
	Pbr029045.1	Chr3	16706598	16707276	226		P
	Pbr004638.1	Chr3	17698440	17699817	459	P	P
	Pbr033915.1	Chr3	24329715	24331095	460	P	P
	Pbr042347.1	Chr3	27090685	27094252	502	P	P
	Pbr006709.1	Chr4	2545289	2549815	442	P	P
	Pbr006711.1	Chr4	2558104	2558728	208		P
	Pbr006713.1	Chr4	2579084	2581352	437	P	P
	Pbr012356.2	Chr4	4621544	4623061	464	P	P
	Pbr030947.1	Chr4	12430513	12431890	459	P	P
	Pbr041050.1	Chr5	21108777	21110166	463	P	P
	Pbr041049.1	Chr5	21113820	21116130	448	P	P
	Pbr041048.1	Chr5	21139152	21140475	441	P	P
	Pbr041047.1	Chr5	21151511	21152839	394	P	P
	Pbr041046.1	Chr5	21158603	21159854	417	P	P
	Pbr041045.1	Chr5	21167292	21168835	447	P	P
	Pbr037462.1	Chr6	142361	145687	435	P	P
	Pbr017697.1	Chr6	311306	314114	435	P	P
	Pbr006836.1	Chr6	18230740	18233500	462	P	P
	Pbr006835.1	Chr6	18252370	18256044	452	P	P
	Pbr006821.1	Chr6	18397950	18403046	783	P	P
	Pbr013743.1	Chr6	22125957	22128606	420		P
	Pbr013744.2	Chr6	22138297	22140106	420	P	P
	Pbr023816.1	Chr7	564922	566359	479		P
	Pbr041653.1	Chr7	2109033	2110407	458	P	P
	Pbr010925.1	Chr7	11543337	11544793	461	P
	Pbr035311.1	Chr8	8166761	8168129	456	P	P
	Pbr019034.1	Chr8	15172295	15175506	492	P
	Pbr005360.1	Chr9	6161160	6168518	442	P	P
	Pbr018023.1	Chr9	17009672	17011091	473	P	P
	Pbr006391.1	Chr9	17763711	17765342	498	P	P
	Pbr006408.1	Chr9	17866699	17868109	470	P	P
	Pbr006451.1	Chr9	18087125	18090519	553	P	P
	Pbr006452.1	Chr9	18091531	18092934	442	P	P
	Pbr006453.1	Chr9	18093915	18094842	309		P
	Pbr006454.1	Chr9	18101493	18102891	466	P	P
	Pbr006455.1	Chr9	18106706	18108086	299		P
	Pbr006456.1	Chr9	18112517	18113233	208		P
	Pbr006478.1	Chr9	18382356	18383778	397	P	P
	Pbr006480.1	Chr9	18396736	18398134	466	P	P
	Pbr006481.1	Chr9	18402965	18403589	208		P
	Pbr006482.1	Chr9	18403625	18404291	222		P
	Pbr006484.3	Chr9	18410392	18411314	259		P
	Pbr022241.1	Chr9	18990560	18991985	475		P
	Pbr041550.1	Chr9	22190576	22191965	436	P	P
	Pbr016167.1	Chr10	3874789	3876526	486		P
	Pbr016260.1	Chr10	4503499	4505210	370	P
	Pbr014022.1	Chr10	8794254	8796080	407	P	P
	Pbr014024.1	Chr10	8808445	8809840	465	P	P
	Pbr014025.1	Chr10	8822186	8822903	239		P
	Pbr014026.1	Chr10	8843686	8845012	442	P	P
	Pbr014027.1	Chr10	8852979	8854305	442	P	P
	Pbr014028.1	Chr10	8855619	8856954	445	P	P
	Pbr014029.1	Chr10	8859461	8860814	451	P	P
	Pbr009969.1	Chr11	2370285	2371657	360		P
	Pbr029548.1	Chr11	14118794	14121887	462	P	P
	Pbr029551.1	Chr11	14137823	14140507	437	P	P
	Pbr014238.1	Chr11	17009372	17009915	181	P
	Pbr023459.1	Chr11	28497003	28499431	141		P
	Pbr004377.1	Chr12	2153112	2156254	457	P
	Pbr035966.1	Chr12	5949474	5951428	486	P	P
	Pbr016740.1	Chr12	18973548	18978123	448	P	P
	Pbr015411.1	Chr12	19541778	19544926	462	P	P
	Pbr010872.1	Chr13	664808	668503	429	P	P
	Pbr016809.1	Chr14	3297545	3298855	229		P
	Pbr016836.1	Chr14	3494816	3497784	440	P	P
	Pbr000937.1	Chr14	6866965	6868036	357	P
	Pbr018314.1	Chr14	9718987	9721611	439	P	P
	Pbr025433.1	Chr15	360842	361687	176		P
	Pbr005746.1	Chr15	1969895	1971542	549	P	P
	Pbr005916.1	Chr15	3013864	3023376	846	P	P
	Pbr020016.1	Chr15	5349361	5353371	496	P
	Pbr019665.1	Chr15	7741236	7742724	435	P	P
	Pbr019664.1	Chr15	7743224	7744732	429	P	P
	Pbr024114.1	Chr15	28713587	28717719	135		P
	Pbr036245.1	Chr16	734368	735736	456	P	P
	Pbr036246.1	Chr16	761404	762592	396	P	P
	Pbr036247.1	Chr16	765523	766995	253	P
	Pbr036259.1	Chr16	845355	845991	212	P
	Pbr036260.1	Chr16	849966	850446	160		P
	Pbr036261.1	Chr16	851616	852924	436	P	P
	Pbr022425.1	Chr17	3295413	3301494	439	P	P
	Pbr022424.1	Chr17	3311529	3312099	190		P
	Pbr022422.1	Chr17	3327455	3330889	442	P	P
	Pbr002799.1	Chr17	5060002	5061685	467	P	P
	Pbr029857.1	Chr17	8375232	8376600	456	P	P
	Pbr016548.3	Chr17	18020534	18021630	341	P	P
	Pbr006639.1	Chr17	18082553	18083906	451	P	P
	Pbr038368.1	Chr17	18717542	18719204	516	P	P
	Pbr038373.1	Chr17	18748369	18749911	514	P	P
	Pbr011342.2	Chr17	21701315	21702428	371	P
	Pbr021857.1	Chr17	24165166	24166551	435	P	P
	Pbr030888.1	scaffold54.1	16916	19501	342	P
	Pbr030889.1	scaffold54.1	37952	40738	439	P
	Pbr027302.1	scaffold449.0	265881	268179	460	P	P
	Pbr027303.1	scaffold449.0	352079	354374	459	P	P
	Pbr029351.1	scaffold491.0	300062	305268	127		P
	Pbr034977.1	scaffold665.0	124883	128385	226		P
	Pbr035698.1	scaffold697.0	66469	67822	451	P	P
	Pbr035699.1	scaffold697.0	69449	70455	299	P
	Pbr037190.1	scaffold751.0	127045	128430	435	P	P
	Pbr038519.1	scaffold803.0	80952	83761	459	P	P
	Pbr000909.1	scaffold1001.0	27657	28200	181	P
Fragaria vesca	FvH4_1g04300.1	Fvb1	2303249	2304590	446	P	P
	FvH4_1g16270.1	Fvb1	9347969	9349515	397	P	P
	FvH4_1g16300.1	Fvb1	9368602	9370555	517	P	P
	FvH4_1g16310.1	Fvb1	9370731	9399786	1530	P	P
	FvH4_1g26300.1	Fvb1	18123503	18125570	442	P	P
	FvH4_2g12510.1	Fvb2	10969657	10972191	463	P	P
	FvH4_2g29810.1	Fvb2	23036355	23037972	448	P	P
	FvH4_2g34050.1	Fvb2	25390915	25392277	453	P	P
	FvH4_2g34060.1	Fvb2	25399737	25401105	455	P	P
	FvH4_2g37440.1	Fvb2	27284285	27285722	478	P	P
	FvH4_2g37470.1	Fvb2	27295882	27296239	118		P
	FvH4_2g37480.1	Fvb2	27296241	27297363	373	P
	FvH4_2g37490.1	Fvb2	27298308	27299085	258		P
	FvH4_2g37500.1	Fvb2	27306257	27307700	480	P	P
	FvH4_2g37730.1	Fvb2	27397438	27398482	347	P
	FvH4_2g39380.1	Fvb2	28295531	28299144	459	P	P
	FvH4_2g40900.1	Fvb2	29041539	29043917	512	P
	FvH4_3g06650.1	Fvb3	3819334	3821048	444	P	P
	FvH4_3g06690.1	Fvb3	3846496	3848434	444	P	P
	FvH4_3g08120.1	Fvb3	4773977	4775631	448	P	P
	FvH4_3g15900.1	Fvb3	10005947	10018857	1450	P	P
	FvH4_3g15910.1	Fvb3	10022260	10023846	440	P	P
	FvH4_3g15920.1	Fvb3	10027460	10028819	452		P
	FvH4_3g16350.1	Fvb3	10305099	10306287	395	P	P
	FvH4_3g16950.1	Fvb3	10683084	10684443	452	P	P
	FvH4_3g16990.1	Fvb3	10715457	10716581	292	P	P
	FvH4_3g17000.1	Fvb3	10736970	10738203	396	P	P
	FvH4_3g17010.1	Fvb3	10740725	10742084	452	P	P
	FvH4_3g35170.1	Fvb3	30342973	30343855	293	P	P
	FvH4_3g37080.1	Fvb3	31786539	31788558	444	P	P
	FvH4_3g38870.1	Fvb3	33163120	33163872	183	P
	FvH4_3g40890.1	Fvb3	34435721	34439950	500	P	P
	FvH4_3g44400.1	Fvb3	37021657	37023022	454	P	P
	FvH4_3g44420.1	Fvb3	37054796	37056173	455	P	P
	FvH4_3g44430.1	Fvb3	37069969	37070563	170		P
	FvH4_4g13360.1	Fvb4	16972557	16974936	428	P
	FvH4_4g17130.1	Fvb4	21019165	21020485	439	P	P
	FvH4_4g17550.1	Fvb4	21486553	21487910	436	P	P
	FvH4_4g20880.1	Fvb4	24014405	24015791	423	P	P
	FvH4_4g24550.1	Fvb4	26656424	26657809	437	P	P
	FvH4_4g24660.1	Fvb4	26737474	26742771	487	P	P
	FvH4_4g24670.1	Fvb4	26744391	26745708	438	P	P
	FvH4_4g24680.1	Fvb4	26746058	26749977	823	P	P
	FvH4_4g24710.1	Fvb4	26754086	26755425	366		P
	FvH4_4g24720.1	Fvb4	26756734	26759106	430	P	P
	FvH4_4g24760.1	Fvb4	26779263	26780748	494	P	P
	FvH4_4g24770.1	Fvb4	26782333	26783623	429	P	P
	FvH4_4g24780.1	Fvb4	26788203	26798763	373		P
	FvH4_4g24790.1	Fvb4	26799592	26800879	428	P	P
	FvH4_4g24800.1	Fvb4	26811836	26813180	447	P	P
	FvH4_4g27880.1	Fvb4	28674890	28675364	157		P
	FvH4_5g06140.1	Fvb5	3619216	3620542	441	P	P
	FvH4_5g06190.1	Fvb5	3638699	3640109	469	P	P
	FvH4_5g08760.1	Fvb5	5030080	5032507	433	P	P
	FvH4_5g22390.1	Fvb5	13771996	13773394	465	P	P
	FvH4_5g24240.1	Fvb5	15530069	15532746	456	P	P
	FvH4_5g24250.1	Fvb5	15544613	15547289	456	P	P
	FvH4_5g24270.1	Fvb5	15563768	15565364	444	P	P
	FvH4_5g24450.1	Fvb5	15805049	15806438	462	P	P
	FvH4_5g32840.1	Fvb5	23709084	23711093	458	P	P
	FvH4_5g39380.1	Fvb5	29086779	29088060	426	P	P
	FvH4_6g03120.1	Fvb6	1743732	1746606	467	P
	FvH4_6g05400.1	Fvb6	3034312	3042943	635	P	P
	FvH4_6g05410.1	Fvb6	3043264	3044393	158		P
	FvH4_6g11940.1	Fvb6	7150268	7151639	456	P	P
	FvH4_6g28410.1	Fvb6	21886785	21892069	437	P	P
	FvH4_6g36370.1	Fvb6	28602289	28604266	454	P	P
	FvH4_6g36380.1	Fvb6	28616694	28618519	453	P	P
	FvH4_6g36390.1	Fvb6	28622330	28625501	454	P	P
	FvH4_6g36410.1	Fvb6	28637289	28639522	455	P	P
	FvH4_6g40060.1	Fvb6	31638687	31640291	455	P	P
	FvH4_6g44510.1	Fvb6	34286124	34287534	469	P	P
	FvH4_6g46740.1	Fvb6	35572470	35584893	1231	P	P
	FvH4_6g46750.1	Fvb6	35585453	35586797	447	P	P
	FvH4_6g46770.1	Fvb6	35594463	35598691	629	P	P
	FvH4_6g46780.1	Fvb6	35603309	35604692	460		P
	FvH4_6g48770.1	Fvb6	36660186	36661808	461	P	P
	FvH4_6g53880.1	Fvb6	39432575	39434448	445	P	P
	FvH4_7g00870.1	Fvb7	1330778	1332022	335		P
	FvH4_7g01310.1	Fvb7	1725145	1726546	466	P	P
	FvH4_7g01410.1	Fvb7	1810533	1811934	461	P	P
	FvH4_7g18560.1	Fvb7	15467256	15468757	455	P	P
	FvH4_7g18570.1	Fvb7	15470346	15471847	455	P	P
	FvH4_7g18630.1	Fvb7	15498558	15500599	462	P
	FvH4_7g18640.1	Fvb7	15502744	15504342	455	P	P
	FvH4_7g18650.1	Fvb7	15510697	15511658	235		P
	FvH4_7g24060.1	Fvb7	18634431	18635841	469	P	P
	FvH4_7g24780.1	Fvb7	19072483	19073815	443	P	P
	FvH4_7g30000.1	Fvb7	21936932	21939325	443	P	P
Malus domestica	MD00G1201900	Chr00	47893254	47894654	101	P
	MD00G1202100	Chr00	47912369	47913872	189	P
	MD01G1147800	Chr01	25687278	25688760	493	P	P
	MD01G1155600	Chr01	26347244	26348615	456	P	P
	MD02G1001400	Chr02	95350	97441	319		P
	MD02G1013900	Chr02	902205	904519	459	P	P
	MD02G1014800	Chr02	962398	965134	459	P	P
	MD02G1015000	Chr02	969725	973108	301	P	P
	MD02G1015200	Chr02	989240	991844	455	P	P
	MD02G1042700	Chr02	3516535	3517993	463	P	P
	MD02G1175300	Chr02	15406423	15407050	208		P
	MD02G1175500	Chr02	15412330	15413683	450	P	P
	MD02G1175700	Chr02	15448866	15449700	277	P	P
	MD02G1273000	Chr02	32728831	32730169	445	P	P
	MD03G1080200	Chr03	6456916	6459229	454	P	P
	MD03G1110800	Chr03	9664851	9665814	320	P
	MD03G1116500	Chr03	10413371	10414748	458	P	P
	MD04G1005900	Chr04	699063	700440	458	P	P
	MD04G1016700	Chr04	1805965	1809223	435	P
	MD04G1016900	Chr04	1836829	1839627	438	P
	MD04G1032000	Chr04	3627540	3629504	458	P	P
	MD04G1147900	Chr04	23622905	23624372	488	P	P
	MD04G1188000	Chr04	27841878	27859806	441	P	P
	MD04G1188300	Chr04	27890330	27891701	456	P	P
	MD04G1188400	Chr04	27904234	27907192	440	P	P
	MD05G1218200	Chr05	34898954	34900295	446	P	P
	MD05G1218500	Chr05	34908803	34910156	450	P	P
	MD05G1218600	Chr05	34913155	34914478	440	P	P
	MD05G1218800	Chr05	34934944	34935469	174		P
	MD05G1218900	Chr05	34947527	34948520	330	P	P
	MD05G1219000	Chr05	34957501	34958878	458	P	P
	MD06G1016200	Chr06	2016756	2023606	495	P	P
	MD06G1016500	Chr06	2041295	2043971	459	P	P
	MD06G1017700	Chr06	2170313	2173969	446	P	P
	MD06G1018100	Chr06	2225226	2227479	460	P	P
	MD06G1018400	Chr06	2245135	2246535	101	P
	MD06G1018700	Chr06	2269347	2271598	475	P	P
	MD06G1019000	Chr06	2289248	2290651	101	P
	MD06G1019300	Chr06	2304414	2305864	117	P
	MD06G1019800	Chr06	2354265	2357428	460	P	P
	MD06G1020400	Chr06	2431100	2433363	460	P	P
	MD06G1020700	Chr06	2576076	2578706	459	P	P
	MD06G1020800	Chr06	2600017	2601971	363	P
	MD06G1020900	Chr06	2624585	2627421	249	P	P
	MD06G1137500	Chr06	28262440	28265922	434	P	P
	MD07G1008000	Chr07	733537	734812	424	P	P
	MD07G1048300	Chr07	4140865	4142239	457	P	P
	MD07G1095200	Chr07	10241020	10242454	477	P	P
	MD07G1095500	Chr07	10277780	10279196	471	P	P
	MD07G1095700	Chr07	10430952	10432386	477	P	P
	MD07G1096300	Chr07	10480435	10480918	160		P
	MD07G1214800	Chr07	29224984	29226475	496	P	P
	MD07G1224500	Chr07	30123922	30125299	458	P	P
	MD07G1276500	Chr07	34213264	34215872	437	P	P
	MD08G1026100	Chr08	1888460	1891922	453	P	P
	MD08G1058900	Chr08	4697356	4700584	491	P
	MD08G1096500	Chr08	8110784	8112239	366	P	P
	MD08G1096600	Chr08	8120578	8122373	463	P	P
	MD08G1137000	Chr08	13057783	13059075	416	P	P
	MD08G1141600	Chr08	13957632	13959371	448	P
	MD09G1007600	Chr09	539011	541142	445	P	P
	MD09G1060700	Chr09	4137488	4138178	229	P
	MD09G1062300	Chr09	4237189	4238599	469	P	P
	MD09G1067500	Chr09	4586621	4588053	460	P	P
	MD09G1068000	Chr09	4622583	4623981	465	P	P
	MD09G1068100	Chr09	4627207	4628110	300	P	P
	MD09G1080400	Chr09	5637532	5638957	474		P
	MD09G1080500	Chr09	5648389	5649424	344	P
	MD09G1097600	Chr09	7088496	7089915	472	P	P
	MD09G1169600	Chr09	14147996	14150043	458	P	P
	MD09G1226600	Chr09	28007489	28011281	438	P	P
	MD09G1230000	Chr09	28418106	28419070	250	P
	MD09G1262100	Chr09	33549913	33552338	460	P	P
	MD09G1267700	Chr09	34204003	34205491	495	P	P
	MD10G1161400	Chr10	25192273	25193546	402	P	P
	MD10G1199300	Chr10	29718293	29719679	461	P	P
	MD10G1199500	Chr10	29743826	29745347	506	P	P
	MD10G1199600	Chr10	29761872	29763198	441	P	P
	MD10G1199700	Chr10	29782973	29784434	486	P	P
	MD10G1200300	Chr10	29840716	29842036	439	P	P
	MD10G1201000	Chr10	29937538	29938957	472	P	P
	MD10G1283900	Chr10	37429505	37431569	451	P	P
	MD11G1116900	Chr11	10589321	10590734	470	P	P
	MD11G1117000	Chr11	10598864	10600250	461	P	P
	MD11G1275900	Chr11	39295299	39296619	439	P	P
	MD12G1038300	Chr12	4138112	4141880	461	P	P
	MD12G1039400	Chr12	4282844	4287833	456	P	P
	MD12G1161300	Chr12	24256609	24258055	481	P	P
	MD12G1238900	Chr12	31184670	31187621	456	P
	MD13G1108900	Chr13	7866299	7867649	449	P	P
	MD13G1109000	Chr13	7881900	7883196	431	P	P
	MD13G1109100	Chr13	7899090	7899729	212	P
	MD13G1109200	Chr13	7899815	7901186	202		P
	MD13G1109300	Chr13	7918675	7919983	435	P	P
	MD13G1109400	Chr13	7929129	7930494	454	P	P
	MD13G1109500	Chr13	7933447	7934749	433	P	P
	MD13G1110500	Chr13	8033449	8034757	435	P	P
	MD13G1114400	Chr13	8286587	8287919	443	P	P
	MD13G1114800	Chr13	8321923	8323330	468	P	P
	MD14G1011700	Chr14	1111979	1113303	433	P	P
	MD14G1015400	Chr14	1391032	1392318	419	P
	MD14G1015500	Chr14	1392320	1392720	113		P
	MD14G1082000	Chr14	9433736	9435092	451	P	P
	MD14G1152300	Chr14	24646183	24647878	432	P	P
	MD14G1155800	Chr14	24997547	24998822	424	P	P
	MD15G1001600	Chr15	101239	102883	547	P	P
	MD15G1002200	Chr15	128419	129925	501	P	P
	MD15G1022800	Chr15	1321594	1325159	453	P	P
	MD15G1037500	Chr15	2603567	2606883	495	P
	MD15G1079200	Chr15	5411850	5413522	459	P	P
	MD15G1079300	Chr15	5414838	5416345	459	P	P
	MD15G1181300	Chr15	14399742	14400856	350	P
	MD15G1286000	Chr15	26087743	26088718	324	P	P
	MD15G1286100	Chr15	26102541	26103333	263	P	P
	MD15G1286200	Chr15	26107537	26108485	315	P	P
	MD15G1386300	Chr15	47734271	47736165	444	P
	MD16G1108700	Chr16	7614481	7615777	431	P	P
	MD16G1108800	Chr16	7620906	7621395	162	P
	MD16G1109100	Chr16	7643895	7645200	434	P	P
	MD16G1109400	Chr16	7673349	7674678	442	P	P
	MD16G1110500	Chr16	7775924	7777830	435	P	P
	MD16G1110600	Chr16	7781959	7783273	437	P	P
	MD16G1110700	Chr16	7784317	7785631	437	P	P
	MD16G1253400	Chr16	28756570	28757938	455	P	P
	MD17G1011500	Chr17	722381	724251	444	P	P
	MD17G1056000	Chr17	4429368	4430904	511	P	P
	MD17G1056100	Chr17	4433866	4435408	513	P	P
	MD17G1060500	Chr17	4914790	4916350	519	P	P
	MD17G1060600	Chr17	4917405	4918797	463	P	P
	MD17G1060700	Chr17	4921401	4921881	159		P
	MD17G1060800	Chr17	4921989	4922793	267	P
	MD17G1061000	Chr17	4934697	4936060	438	P
	MD17G1071300	Chr17	5738344	5739772	475	P	P
	MD17G1071400	Chr17	5761380	5762805	474	P	P
	MD17G1085800	Chr17	7044908	7045730	273	P
	MD17G1157300	Chr17	15162387	15164489	235	P
	MD17G1157400	Chr17	15164570	15165005	144		P
	MD17G1157600	Chr17	15195925	15198915	458	P	P
	MD17G1197100	Chr17	23622308	23623676	455	P	P
	MD17G1224900	Chr17	27354658	27359805	441	P	P
	MD17G1225100	Chr17	27370234	27376905	438	P	P
Prunus avium	Pav_co4000035.1_g010.1.br	PAV_r1.0chr0	144846220	144846885	196	P
	Pav_co4016441.1_g010.1.br	PAV_r1.0chr0	152661293	152661828	165	P
	Pav_co4026765.1_g010.1.mk	PAV_r1.0chr0	157673390	157674161	256		P
	Pav_co4027827.1_g010.1.br	PAV_r1.0chr0	158208996	158210151	384	P	P
	Pav_co4040477.1_g010.1.br	PAV_r1.0chr0	162911189	162911929	246	P
	Pav_co4064377.1_g010.1.mk	PAV_r1.0chr0	169640707	169642084	458	P	P
	Pav_sc0000023.1_g010.1.br	PAV_r1.0chr3	18575558	18576974	471	P	P
	Pav_sc0000023.1_g040.1.br	PAV_r1.0chr3	18588723	18589988	305	P	P
	Pav_sc0000023.1_g050.1.br	PAV_r1.0chr3	18593003	18594266	420	P	P
	Pav_sc0000023.1_g070.1.br	PAV_r1.0chr3	18606378	18607758	459	P	P
	Pav_sc0000023.1_g090.1.br	PAV_r1.0chr3	18612195	18612747	183	P
	Pav_sc0000023.1_g130.1.br	PAV_r1.0chr3	18632427	18633807	459	P	P
	Pav_sc0000023.1_g140.1.br	PAV_r1.0chr3	18641541	18643236	522	P	P
	Pav_sc0000023.1_g150.1.br	PAV_r1.0chr3	18643840	18645244	467	P	P
	Pav_sc0000037.1_g060.1.mk	PAV_r1.0chr4	3427077	3428941	426	P	P
	Pav_sc0000071.1_g190.1.br	PAV_r1.0chr7	11737783	11738224	146		P
	Pav_sc0000071.1_g210.1.br	PAV_r1.0chr7	11740724	11742068	447	P	P
	Pav_sc0000071.1_g230.1.br	PAV_r1.0chr7	11752019	11752400	126		P
	Pav_sc0000071.1_g240.1.br	PAV_r1.0chr7	11752444	11753797	450	P	P
	Pav_sc0000071.1_g250.1.br	PAV_r1.0chr7	11755711	11757052	446	P	P
	Pav_sc0000071.1_g260.1.br	PAV_r1.0chr7	11758214	11759567	450	P	P
	Pav_sc0000071.1_g270.1.br	PAV_r1.0chr7	11763969	11765330	430	P	P
	Pav_sc0000071.1_g300.1.br	PAV_r1.0chr7	11768493	11769410	152	P
	Pav_sc0000071.1_g340.1.mk	PAV_r1.0chr7	11774841	11778108	457	P	P
	Pav_sc0000071.1_g350.1.br	PAV_r1.0chr7	11778711	11780064	450	P	P
	Pav_sc0000071.1_g360.1.br	PAV_r1.0chr7	11788006	11789356	449	P	P
	Pav_sc0000071.1_g380.1.br	PAV_r1.0chr7	11791769	11793115	400	P	P
	Pav_sc0000095.1_g020.1.br	PAV_r1.0chr4	10460974	10461244	89	P
	Pav_sc0000095.1_g030.1.br	PAV_r1.0chr4	10463020	10463380	119		P
	Pav_sc0000095.1_g090.1.br	PAV_r1.0chr4	10478748	10480110	453	P	P
	Pav_sc0000095.1_g100.1.br	PAV_r1.0chr4	10481172	10482501	442	P	P
	Pav_sc0000095.1_g110.1.br	PAV_r1.0chr4	10483145	10484495	449	P	P
	Pav_sc0000095.1_g120.1.br	PAV_r1.0chr4	10486727	10488059	443	P	P
	Pav_sc0000095.1_g130.1.br	PAV_r1.0chr4	10488570	10489935	454	P	P
	Pav_sc0000095.1_g140.1.br	PAV_r1.0chr4	10491293	10495053	416		P
	Pav_sc0000095.1_g150.1.br	PAV_r1.0chr4	10495323	10495689	121	P
	Pav_sc0000095.1_g160.1.br	PAV_r1.0chr4	10497052	10498963	423		P
	Pav_sc0000095.1_g180.1.br	PAV_r1.0chr4	10500587	10501994	468	P	P
	Pav_sc0000095.1_g190.1.br	PAV_r1.0chr4	10503240	10503687	148		P
	Pav_sc0000095.1_g200.1.br	PAV_r1.0chr4	10504942	10508089	221	P
	Pav_sc0000095.1_g210.1.br	PAV_r1.0chr4	10508200	10509553	450	P	P
	Pav_sc0000095.1_g220.1.br	PAV_r1.0chr4	10509906	10511367	486	P	P
	Pav_sc0000095.1_g230.1.br	PAV_r1.0chr4	10515172	10515712	179		P
	Pav_sc0000095.1_g240.1.br	PAV_r1.0chr4	10515971	10519730	347	P
	Pav_sc0000095.1_g260.1.br	PAV_r1.0chr4	10527323	10528799	491	P	P
	Pav_sc0000100.1_g550.1.mk	PAV_r1.0chr1	10538987	10541556	245	P
	Pav_sc0000100.1_g580.1.mk	PAV_r1.0chr1	10505965	10508042	436	P
	Pav_sc0000131.1_g550.1.mk	PAV_r1.0chr1	30132769	30133464	192	P
	Pav_sc0000143.1_g280.1.mk	PAV_r1.0chr2	21124189	21125584	464	P	P
	Pav_sc0000202.1_g120.1.br	PAV_r1.0chr8	4002367	4002946	192		P
	Pav_sc0000351.1_g520.1.br	PAV_r1.0chr1	18886273	18887593	439	P	P
	Pav_sc0000367.1_g260.1.br	PAV_r1.0chr1	27432988	27434644	551	P	P
	Pav_sc0000464.1_g780.1.mk	PAV_r1.0chr3	11802293	11803944	338	P
	Pav_sc0000500.1_g560.1.mk	PAV_r1.0chr8	68571	70897	331	P	P
	Pav_sc0000558.1_g990.1.mk	PAV_r1.0chr8	16544028	16545475	442	P	P
	Pav_sc0000580.1_g160.1.mk	PAV_r1.0chr6	18730803	18732231	475	P	P
	Pav_sc0000624.1_g2170.1.mk	PAV_r1.0chr4	20065109	20076803	1057	P	P
	Pav_sc0000678.1_g010.1.br	PAV_r1.0chr8	4147197	4147767	189		P
	Pav_sc0000678.1_g020.1.br	PAV_r1.0chr8	4145294	4146218	307	P	P
	Pav_sc0000678.1_g120.1.mk	PAV_r1.0chr8	4115698	4118848	445	P	P
	Pav_sc0000740.1_g140.1.mk	PAV_r1.0chr5	11557375	11559558	432	P	P
	Pav_sc0000791.1_g210.1.br	PAV_r1.0chr4	11512631	11514050	472	P	P
	Pav_sc0000791.1_g220.1.br	PAV_r1.0chr4	11517022	11518528	501	P	P
	Pav_sc0000791.1_g230.1.br	PAV_r1.0chr4	11520385	11521810	474	P	P
	Pav_sc0000890.1_g630.1.mk	PAV_r1.0chr1	29541036	29545209	561	P
	Pav_sc0001065.1_g120.1.mk	PAV_r1.0chr2	5717195	5718632	478	P	P
	Pav_sc0001080.1_g730.1.mk	PAV_r1.0chr3	21939452	21946593	654	P
	Pav_sc0001313.1_g030.1.br	PAV_r1.0chr3	16676702	16677841	286	P
	Pav_sc0001405.1_g1300.1.mk	PAV_r1.0chr2	23555502	23557971	444	P	P
	Pav_sc0001429.1_g020.1.br	PAV_r1.0chr4	11552807	11554160	450	P	P
	Pav_sc0001429.1_g090.1.br	PAV_r1.0chr4	11562435	11566218	574	P
	Pav_sc0001429.1_g100.1.br	PAV_r1.0chr4	11566591	11567722	376	P
	Pav_sc0001429.1_g120.1.br	PAV_r1.0chr4	11579314	11580664	449	P	P
	Pav_sc0001429.1_g160.1.br	PAV_r1.0chr4	11589960	11591125	373	P
	Pav_sc0001429.1_g200.1.br	PAV_r1.0chr4	11618628	11619966	445	P	P
	Pav_sc0001623.1_g010.1.mk	PAV_r1.0chr1	34511103	34513549	461	P
	Pav_sc0001774.1_g090.1.mk	PAV_r1.0chr6	24452384	24454844	489	P
	Pav_sc0002119.1_g040.1.mk	PAV_r1.0chr0	45976937	45978261	215		P
	Pav_sc0002156.1_g150.1.mk	PAV_r1.0chr7	17843043	17850215	718	P	P
	Pav_sc0002208.1_g550.1.mk	PAV_r1.0chr1	28576087	28577349	333	P	P
	Pav_sc0002358.1_g060.1.br	PAV_r1.0chr0	49651120	49652524	467	P	P
	Pav_sc0002358.1_g070.1.br	PAV_r1.0chr0	49655153	49655600	148	P	P
	Pav_sc0002358.1_g100.1.br	PAV_r1.0chr0	49676374	49677787	470	P	P
	Pav_sc0002358.1_g140.1.br	PAV_r1.0chr0	49681332	49682274	313	P	P
	Pav_sc0002358.1_g150.1.br	PAV_r1.0chr0	49682933	49683407	157	P	P
	Pav_sc0002456.1_g180.1.mk	PAV_r1.0chr1	43156505	43158953	419	P
	Pav_sc0002479.1_g080.1.br	PAV_r1.0chr1	19042166	19043504	445	P	P
	Pav_sc0002479.1_g090.1.br	PAV_r1.0chr1	19043726	19045047	173	P	P
	Pav_sc0002479.1_g150.1.br	PAV_r1.0chr1	19064860	19066189	442	P	P
	Pav_sc0002479.1_g160.1.br	PAV_r1.0chr1	19066828	19068139	436	P	P
	Pav_sc0002479.1_g170.1.br	PAV_r1.0chr1	19069085	19070222	378	P	P
	Pav_sc0002479.1_g180.1.br	PAV_r1.0chr1	19072710	19074051	446	P	P
	Pav_sc0002479.1_g200.1.br	PAV_r1.0chr1	19085972	19088420	461	P	P
	Pav_sc0002479.1_g310.1.br	PAV_r1.0chr1	19125154	19125783	173	P	P
	Pav_sc0002479.1_g320.1.br	PAV_r1.0chr1	19125938	19126481	180	P
	Pav_sc0002479.1_g380.1.br	PAV_r1.0chr1	19149837	19151154	438	P	P
	Pav_sc0002479.1_g520.1.br	PAV_r1.0chr1	19193136	19194306	389	P	P
	Pav_sc0002479.1_g560.1.mk	PAV_r1.0chr1	19225087	19226461	457	P	P
	Pav_sc0002574.1_g130.1.mk	PAV_r1.0chr2	20763257	20767147	632	P
	Pav_sc0002710.1_g030.1.mk	PAV_r1.0chr0	55181451	55182264	247	P
	Pav_sc0002792.1_g140.1.br	PAV_r1.0chr8	5897552	5898095	180		P
	Pav_sc0002937.1_g010.1.br	PAV_r1.0chr0	58407336	58407819	160		P
	Pav_sc0003131.1_g010.1.br	PAV_r1.0chr0	61376192	61377533	446	P	P
	Pav_sc0003131.1_g070.1.br	PAV_r1.0chr0	61394865	61395351	161	P
	Pav_sc0003131.1_g110.1.br	PAV_r1.0chr0	61401139	61401961	273		P
	Pav_sc0003148.1_g040.1.br	PAV_r1.0chr4	11636229	11637603	457	P	P
	Pav_sc0003148.1_g050.1.br	PAV_r1.0chr4	11638932	11640240	435	P	P
	Pav_sc0003148.1_g060.1.br	PAV_r1.0chr4	11642919	11644344	474	P	P
	Pav_sc0003326.1_g160.1.br	PAV_r1.0chr3	7554498	7555185	228		P
	Pav_sc0003326.1_g180.1.br	PAV_r1.0chr3	7570866	7571859	330	P	P
	Pav_sc0003945.1_g040.1.br	PAV_r1.0chr0	71291814	71293179	454	P	P
	Pav_sc0003947.1_g010.1.br	PAV_r1.0chr0	71310594	71311944	449	P	P
	Pav_sc0005055.1_g010.1.br	PAV_r1.0chr0	81391396	81393246	232	P
	Pav_sc0005880.1_g020.1.br	PAV_r1.0chr0	88468637	88469084	148		P
	Pav_sc0005880.1_g030.1.br	PAV_r1.0chr0	88473326	88474667	446	P	P
	Pav_sc0006109.1_g020.1.br	PAV_r1.0chr0	90427570	90428053	160	P
	Pav_sc0006109.1_g030.1.br	PAV_r1.0chr0	90428513	90429782	172		P
	Pav_sc0006109.1_g040.1.br	PAV_r1.0chr0	90430425	90431775	449	P	P
	Pav_sc0006149.1_g040.1.br	PAV_r1.0chr0	90817812	90819165	450	P	P
	Pav_sc0006149.1_g080.1.br	PAV_r1.0chr0	90837463	90838159	231		P
	Pav_sc0006824.1_g020.1.br	PAV_r1.0chr1	19329298	19329631	110		P
	Pav_sc0006824.1_g030.1.br	PAV_r1.0chr1	19329850	19330228	125	P
	Pav_sc0008177.1_g020.1.br	PAV_r1.0chr0	107286479	107287244	254		P
	Pav_sc0010013.1_g010.1.br	PAV_r1.0chr0	120021178	120021679	166		P
	Pav_sc0012305.1_g010.1.br	PAV_r1.0chr0	136444600	136445995	464	P	P
Pyrus communis	pycom01g21550	Chr1	19536021	19537869	377	P
	pycom02g01330	Chr2	774820	775689	290		P
	pycom02g01390	Chr2	826349	828633	449	P	P
	pycom02g14140	Chr2	10725058	10726495	450	P	P
	pycom02g14150	Chr2	10727993	10729346	429	P	P
	pycom02g17280	Chr2	15102951	15104300	450	P	P
	pycom02g17290	Chr2	15112789	15115134	560	P	P
	pycom02g23390	Chr2	21448103	21450071	599	P	P
	pycom03g06420	Chr3	5003452	5005276	455	P	P
	pycom04g00550	Chr4	537834	539210	459	P	P
	pycom04g01280	Chr4	1149312	1151853	371	P
	pycom04g01300	Chr4	1166548	1169067	439	P
	pycom04g13370	Chr4	16325719	16327155	479	P	P
	pycom04g16630	Chr4	19297436	19301591	442	P	P
	pycom04g16670	Chr4	19318071	19322024	442	P	P
	pycom04g16680	Chr4	19328534	19330627	491	P	P
	pycom05g19930	Chr5	22884822	22886177	452	P	P
	pycom05g19940	Chr5	22897013	22898311	433	P	P
	pycom05g19970	Chr5	22909368	22910690	441	P	P
	pycom05g19990	Chr5	22919112	22920422	437	P	P
	pycom05g20000	Chr5	22924335	22925739	454	P	P
	pycom05g20020	Chr5	22938936	22940324	463	P	P
	pycom06g01300	Chr6	1331448	1333919	506	P	P
	pycom06g01320	Chr6	1337744	1340060	460	P	P
	pycom06g01340	Chr6	1356319	1357771	172	P
	pycom06g01500	Chr6	1577835	1580133	460	P	P
	pycom06g01510	Chr6	1610942	1613100	414	P	P
	pycom06g01520	Chr6	1626203	1628167	359	P
	pycom06g12870	Chr6	17970324	17972820	435	P	P
	pycom07g00670	Chr7	585681	587117	479		P
	pycom07g07870	Chr7	7172046	7173479	478	P	P
	pycom07g07910	Chr7	7229717	7231528	492	P	P
	pycom07g07950	Chr7	7294720	7296153	478	P	P
	pycom07g19720	Chr7	22021232	22022722	497	P	P
	pycom07g20300	Chr7	22444991	22446689	528	P	P
	pycom07g25150	Chr7	25582544	25585589	377	P
	pycom08g02020	Chr8	1473322	1476543	454	P	P
	pycom08g04880	Chr8	3740913	3743810	492	P
	pycom08g07860	Chr8	6339382	6339971	152		P
	pycom08g07870	Chr8	6355588	6356724	351	P	P
	pycom08g07900	Chr8	6375193	6376188	332	P
	pycom09g00710	Chr9	528237	529660	453		P
	pycom09g08700	Chr9	6796317	6799123	459	P	P
	pycom09g14560	Chr9	14281124	14283747	439	P	P
	pycom09g14850	Chr9	14650786	14651688	301	P	P
	pycom09g17650	Chr9	18184417	18187238	306	P	P
	pycom10g17180	Chr10	20378980	20379663	228		P
	pycom10g17190	Chr10	20398809	20402861	620	P	P
	pycom10g17200	Chr10	20422036	20426059	900	P	P
	pycom10g17210	Chr10	20430604	20431959	452	P	P
	pycom10g17220	Chr10	20454289	20455608	440	P	P
	pycom10g23680	Chr10	25764525	25766164	453	P	P
	pycom10g24650	Chr10	26452465	26453993	451	P	P
	pycom111g00590	SuperScaffold_111	408892	410280	436	P	P
	pycom111g05260	SuperScaffold_111	3394587	3397142	596	P	P
	pycom111g05670	SuperScaffold_111	3618652	3620034	461	P	P
	pycom111g05680	SuperScaffold_111	3625458	3626135	226		P
	pycom111g05700	SuperScaffold_111	3630733	3632130	466	P	P
	pycom111g05710	SuperScaffold_111	3636371	3636922	184	P
	pycom11g24430	Chr11	27331646	27332931	415	P	P
	pycom12433g00160	tig00012433	125020	126637	460	P	P
	pycom12g03320	Chr12	3062128	3065302	462	P	P
	pycom12g15300	Chr12	17661936	17663758	568	P	P
	pycom12g21960	Chr12	23024082	23027556	506	P
	pycom13g09440	Chr13	6316883	6318508	471	P	P
	pycom13g09450	Chr13	6328669	6331032	558	P	P
	pycom13g09460	Chr13	6337687	6338127	147		P
	pycom13g09510	Chr13	6379836	6381144	423	P	P
	pycom13g09520	Chr13	6389407	6390771	455	P	P
	pycom13g09930	Chr13	6623350	6624682	413	P	P
	pycom13g09940	Chr13	6646382	6647714	372	P	P
	pycom14g01050	Chr14	741310	742242	292	P	P
	pycom14g01330	Chr14	946708	947864	338		P
	pycom14g07130	Chr14	7104546	7105913	456	P	P
	pycom14g12950	Chr14	15968649	15969923	425	P	P
	pycom15g00110	Chr15	68256	69667	455		P
	pycom15g01910	Chr15	1096555	1099195	454	P	P
	pycom15g03470	Chr15	2132742	2134864	270	P
	pycom15g07380	Chr15	4522911	4524398	460	P	P
	pycom15g16370	Chr15	11491012	11491510	152	P
	pycom15g24910	Chr15	19219235	19220015	194		P
	pycom15g34640	Chr15	34424535	34426180	445	P	P
	pycom16g09290	Chr16	6215915	6217213	433	P
	pycom16g09300	Chr16	6220139	6223025	251	P	P
	pycom16g09390	Chr16	6295600	6299409	963	P
	pycom17g00620	Chr17	437468	439115	445	P	P
	pycom17g05440	Chr17	3864628	3866169	514	P	P
	pycom17g05520	Chr17	3926546	3928090	515	P	P
	pycom17g06020	Chr17	4223770	4225332	521	P	P
	pycom17g06030	Chr17	4226425	4227423	305	P	P
	pycom17g06040	Chr17	4234910	4236301	464	P	P
	pycom17g06060	Chr17	4253459	4254820	454	P	P
	pycom17g07080	Chr17	5110344	5111207	288	P
	pycom17g15080	Chr17	12881698	12884502	459	P	P
	pycom17g19380	Chr17	17198514	17199308	265		P
	pycom17g20220	Chr17	18369196	18370642	451	P	P
	pycom17g22900	Chr17	21310861	21316256	539	P	P
Prunus persica	Prupe.1G079800.1	Pp01	5832057	5833716	465	P	P
	Prupe.1G080100.1	Pp01	5858546	5862210	424	P	P
	Prupe.1G163500.1	Pp01	13133383	13135261	436	P
	Prupe.1G236400.1	Pp01	25056394	25057723	443	P	P
	Prupe.1G236500.1	Pp01	25058366	25059677	437	P	P
	Prupe.1G236600.1	Pp01	25060624	25061959	445	P	P
	Prupe.1G236700.1	Pp01	25068901	25070224	441	P	P
	Prupe.1G236800.1	Pp01	25095221	25096822	439	P	P
	Prupe.1G237100.1	Pp01	25164160	25165444	428	P	P
	Prupe.1G237200.1	Pp01	25174740	25176419	458	P	P
	Prupe.1G354400.1	Pp01	32914118	32915829	548	P	P
	Prupe.1G374800.1	Pp01	34019117	34022164	469	P	P
	Prupe.1G391500.1	Pp01	34879927	34883456	481	P
	Prupe.1G432300.1	Pp01	37011033	37013174	460	P	P
	Prupe.1G432400.1	Pp01	37017771	37021328	460	P	P
	Prupe.1G432500.1	Pp01	37022479	37024529	466	P	P
	Prupe.1G471500.1	Pp01	39245026	39246897	449	P
	Prupe.2G010800.1	Pp02	970366	972046	480	P	P
	Prupe.2G018000.1	Pp02	1695988	1700958	450	P	P
	Prupe.2G246800.1	Pp02	26334253	26336359	499	P	P
	Prupe.2G253100.1	Pp02	26661180	26662569	464	P	P
	Prupe.2G298600.1	Pp02	28806692	28810044	445	P	P
	Prupe.3G027700.1	Pp03	2061339	2063165	461	P	P
	Prupe.3G027900.1	Pp03	2084744	2087659	461	P	P
	Prupe.3G095000.1	Pp03	7124134	7126001	450	P	P
	Prupe.3G100800.1	Pp03	7731042	7735912	477	P	P
	Prupe.3G101000.1	Pp03	7746824	7751055	441	P	P
	Prupe.3G101100.1	Pp03	7763894	7765838	437	P	P
	Prupe.3G101400.1	Pp03	7787615	7789526	436	P	P
	Prupe.3G101500.1	Pp03	7866224	7868310	443	P	P
	Prupe.3G101600.1	Pp03	7884266	7890433	373	P
	Prupe.3G101700.1	Pp03	7902700	7905279	444	P	P
	Prupe.3G101800.1	Pp03	7911189	7912648	444	P	P
	Prupe.3G101900.1	Pp03	7919236	7922905	439	P	P
	Prupe.3G159900.1	Pp03	17849283	17851813	468	P	P
	Prupe.3G252700.1	Pp03	24216981	24218545	468	P	P
	Prupe.3G252800.1	Pp03	24227988	24229957	471	P	P
	Prupe.3G252900.1	Pp03	24236144	24237712	401	P	P
	Prupe.3G253000.1	Pp03	24237634	24239905	472	P	P
	Prupe.3G253200.1	Pp03	24240979	24243959	472	P	P
	Prupe.3G253400.1	Pp03	24256516	24258367	471	P	P
	Prupe.3G253500.1	Pp03	24278985	24280821	472	P	P
	Prupe.3G253600.1	Pp03	24282957	24284751	464	P	P
	Prupe.3G253700.1	Pp03	24299751	24302960	464	P	P
	Prupe.3G253800.1	Pp03	24303373	24306383	460	P	P
	Prupe.3G253900.1	Pp03	24314920	24317206	459	P	P
	Prupe.3G254000.1	Pp03	24322104	24323688	262	P
	Prupe.3G254200.1	Pp03	24334867	24336246	419	P	P
	Prupe.3G254300.1	Pp03	24338285	24340362	486	P	P
	Prupe.3G254400.1	Pp03	24340663	24342062	377	P	P
	Prupe.3G309400.1	Pp03	26917258	26919732	447	P	P
	Prupe.4G057600.1	Pp04	2747321	2749210	451	P	P
	Prupe.4G140700.1	Pp04	7877718	7879029	437	P	P
	Prupe.4G140800.1	Pp04	7905935	7907612	474	P	P
	Prupe.4G141500.1	Pp04	8037062	8038415	451	P	P
	Prupe.4G142000.1	Pp04	8153780	8156481	487	P	P
	Prupe.4G142100.1	Pp04	8157895	8159708	433	P	P
	Prupe.5G016100.1	Pp05	1756763	1758316	459	P	P
	Prupe.5G017800.1	Pp05	1901094	1903298	461	P	P
	Prupe.5G018000.1	Pp05	1936040	1937728	322	P	P
	Prupe.5G018100.1	Pp05	1951680	1955331	461	P	P
	Prupe.5G018200.1	Pp05	1981564	1986953	451	P	P
	Prupe.5G147300.1	Pp05	13518653	13520712	433	P	P
	Prupe.6G271700.1	Pp06	25747745	25749909	468	P	P
	Prupe.6G286700.1	Pp06	26544258	26545672	378		P
	Prupe.6G341800.1	Pp06	29491146	29494271	459	P
	Prupe.6G364800.1	Pp06	30618207	30620693	488	P
	Prupe.7G029300.1	Pp07	5437340	5439775	465	P	P
	Prupe.7G030000.1	Pp07	5521910	5523305	465	P	P
	Prupe.7G129900.1	Pp07	14983101	14984537	448	P	P
	Prupe.7G130000.1	Pp07	14990777	14991158	127	P	P
	Prupe.7G130100.1	Pp07	14991192	14992555	451	P	P
	Prupe.7G130200.1	Pp07	14996071	14998143	447	P	P
	Prupe.7G130300.1	Pp07	15001714	15003188	461	P	P
	Prupe.7G130400.1	Pp07	15007483	15009351	453	P	P
	Prupe.7G130500.1	Pp07	15013065	15014702	457	P	P
	Prupe.7G130600.1	Pp07	15015033	15016724	451	P	P
	Prupe.7G130700.1	Pp07	15019086	15021060	425		P
	Prupe.7G130800.1	Pp07	15023237	15024598	331	P	P
	Prupe.7G234200.1	Pp07	20401512	20402909	464	P	P
	Prupe.8G000100.1	Pp08	9929	11684	295		P
	Prupe.8G200500.1	Pp08	18973367	18974801	440	P	P
Rubus occidentalis	Ro01_G04124	Ro01	7849465	7850397	280	P	P
	Ro01_G04127	Ro01	7887039	7901312	1381	P	P
	Ro01_G07652	Ro01	2037737	2039273	303	P	P
	Ro01_G10766	Ro01	7824895	7832725	863	P	P
	Ro01_G11253	Ro01	21520523	21522304	440	P	P
	Ro01_G16642	Ro01	14436956	14438255	432	P	P
	Ro01_G20029	Ro01	26855921	26857744	292		P
	Ro01_G20679	Ro01	26926180	26926519	112		P
	Ro01_G27510	Ro01	14418847	14420193	362		P
	Ro01_G29980	Ro01	14407356	14408511	384	P	P
	Ro02_G00582	Ro02	3521201	3538163	1587	P	P
	Ro02_G02329	Ro02	987344	990209	437		P
	Ro02_G02462	Ro02	294972	298944	513	P
	Ro02_G10438	Ro02	1958078	1960425	567	P	P
	Ro02_G10441	Ro02	1969407	1970967	477	P	P
	Ro02_G18473	Ro02	31234139	31235648	451	P	P
	Ro02_G19662	Ro02	11774269	11775685	439	P	P
	Ro03_G05213	Ro03	40434939	40436353	449	P	P
	Ro03_G31746	Ro03	77027	80067	408	P	P
	Ro03_G31754	Ro03	96513	110732	809	P	P
	Ro03_G31946	Ro03	5358912	5368766	333	P	P
	Ro03_G31947	Ro03	5368779	5373703	378	P	P
	Ro03_G31948	Ro03	5341858	5347327	825	P	P
	Ro03_G32514	Ro03	25939925	25942845	411	P	P
	Ro04_G07204	Ro04	6155983	6159543	809	P	P
	Ro04_G07205	Ro04	6146744	6157076	1425	P	P
	Ro04_G07207	Ro04	6121951	6136262	1147	P	P
	Ro04_G07208	Ro04	6105771	6107235	487	P	P
	Ro04_G12945	Ro04	13590888	13594850	431	P
	Ro05_G07333	Ro05	12701275	12702667	463	P	P
	Ro05_G11806	Ro05	10638425	10640498	361		P
	Ro05_G11907	Ro05	15235870	15237250	459	P	P
	Ro05_G15632	Ro05	35607107	35608469	453	P	P
	Ro05_G21122	Ro05	11865916	11867351	447	P	P
	Ro05_G21139	Ro05	11703680	11705018	445	P	P
	Ro05_G26899	Ro05	34931838	34933356	435	P
	Ro05_G30611	Ro05	4631073	4633154	433	P	P
	Ro05_G30612	Ro05	4623143	4625233	431	P	P
	Ro05_G30784	Ro05	8422043	8423423	459	P	P
	Ro05_G30785	Ro05	8418887	8421085	461	P	P
	Ro05_G30802	Ro05	8869694	8871149	462	P	P
	Ro05_G31020	Ro05	14894039	14895939	306	P	P
	Ro05_G31021	Ro05	14853649	14856518	405		P
	Ro05_G31023	Ro05	14857475	14857936	126	P	P
	Ro05_G31024	Ro05	14956671	14957199	175	P
	Ro05_G31025	Ro05	14845300	14845777	142	P
	Ro05_G31026	Ro05	14900004	14900460	112	P
	Ro05_G31323	Ro05	29094189	29094849	219	P
	Ro05_G31326	Ro05	29101569	29101881	103		P
	Ro05_G31515	Ro05	34894680	34897104	462	P	P
	Ro06_G03773	Ro06	2172309	2173995	457	P	P
	Ro06_G05529	Ro06	22200521	22201922	466	P	P
	Ro06_G08245	Ro06	26028321	26033807	470	P	P
	Ro06_G09256	Ro06	24426909	24429518	519	P	P
	Ro06_G14434	Ro06	30465247	30466645	465	P	P
	Ro06_G20995	Ro06	11383020	11384131	304	P	P
	Ro06_G22974	Ro06	8790665	8792911	304		P
	Ro06_G22975	Ro06	8794981	8796031	164	P	P
	Ro06_G28189	Ro06	7228087	7231731	505	P	P
	Ro06_G28243	Ro06	8825250	8828657	430	P	P
	Ro06_G28423	Ro06	15481674	15482892	389	P	P
	Ro07_G04782	Ro07	36475714	36478395	488	P	P
	Ro07_G07829	Ro07	35972171	35973632	486	P	P
	Ro07_G13986	Ro07	39185983	39187808	343	P	P
	Ro07_G17522	Ro07	7456435	7458346	460	P	P
	Ro07_G17524	Ro07	7422774	7423341	188	P
	Ro07_G18158	Ro07	32563600	32564709	319	P
	Ro07_G18177	Ro07	32709895	32728291	869	P	P
	Ro07_G19639	Ro07	1877111	1878506	464	P	P

## Sheet: Table S2
Motif sequences identified by MEME tools in Chinese white pear BAHD gene family
Motif Name	Logo	E-value	Sites	Width	Sequence	Gene
motif1		1.7e-1175	94	29	CGGFAIGLSMSHKVADGSSLSTFINSWAE	Pbr014028.1 Pbr035167.1 Pbr036246.1 Pbr041550.1 Pbr037190.1 Pbr021857.1 Pbr005746.1 Pbr006713.1 Pbr014029.1 Pbr036247.1 Pbr041046.1 Pbr014027.1 Pbr014026.1 Pbr025170.1 Pbr035698.1 Pbr025171.1 Pbr017697.1 Pbr037462.1 Pbr014024.1 Pbr004638.1 Pbr041050.1 Pbr036259.1 Pbr038373.1 Pbr038368.1 Pbr036261.1 Pbr035166.1 Pbr041047.1 Pbr006709.1 Pbr033915.1 Pbr014082.1 Pbr019664.1 Pbr006480.1 Pbr006454.1 Pbr…
motif2		3.7e-707	98	16	LKTSLSKTLVHFYPLA	Pbr041047.1 Pbr014027.1 Pbr041048.1 Pbr036247.1 Pbr000937.1 Pbr018433.1 Pbr024792.1 Pbr019664.1 Pbr019665.1 Pbr014029.1 Pbr018429.1 Pbr018424.1 Pbr014026.1 Pbr041045.1 Pbr006709.1 Pbr014028.1 Pbr016260.1 Pbr042347.1 Pbr036245.1 Pbr005746.1 Pbr041050.1 Pbr016836.1 Pbr016809.1 Pbr035166.1 Pbr006713.1 Pbr022425.1 Pbr018314.1 Pbr006408.1 Pbr035311.1 Pbr035699.1 Pbr033915.1 Pbr006453.1 Pbr006482.1 Pbr…
motif3		8.8e-598	93	11	FYEADFGWGKP	Pbr041049.1 Pbr041048.1 Pbr041046.1 Pbr006391.1 Pbr038373.1 Pbr038368.1 Pbr036260.1 Pbr036261.1 Pbr006480.1 Pbr006454.1 Pbr006481.1 Pbr006639.1 Pbr010872.1 Pbr009486.1 Pbr036245.1 Pbr035166.1 Pbr023816.1 Pbr014028.1 Pbr041047.1 Pbr024792.1 Pbr022422.1 Pbr006408.1 Pbr014029.1 Pbr024114.1 Pbr034977.1 Pbr029857.1 Pbr033915.1 Pbr006455.1 Pbr006456.1 Pbr006478.1 Pbr014027.1 Pbr014026.1 Pbr014025.1 Pbr…
motif4		2.8e-663	93	21	NPSTFELLSALIWKCATKASR	Pbr014028.1 Pbr014027.1 Pbr014026.1 Pbr041047.1 Pbr033915.1 Pbr041046.1 Pbr041048.1 Pbr022422.1 Pbr015411.1 Pbr014029.1 Pbr037190.1 Pbr021857.1 Pbr041550.1 Pbr024792.1 Pbr016836.1 Pbr041050.1 Pbr005360.1 Pbr029045.1 Pbr029551.1 Pbr041049.1 Pbr017697.1 Pbr037462.1 Pbr006711.1 Pbr006709.1 Pbr005746.1 Pbr022425.1 Pbr006821.1 Pbr016260.1 Pbr006452.1 Pbr006484.3 Pbr013744.2 Pbr006478.1 Pbr027303.1 Pbr…
motif5		2.7e-488	77	15	IDCNDEGALFVEAQA	Pbr036261.1 Pbr018433.1 Pbr006408.1 Pbr018424.1 Pbr000909.1 Pbr014238.1 Pbr005746.1 Pbr036245.1Pbr035166.1 Pbr041050.1 Pbr018429.1 Pbr029548.1 Pbr006835.1 Pbr014029.1 Pbr037190.1 Pbr041550.1 Pbr006821.1 Pbr029551.1Pbr027303.1 Pbr027302.1Pbr041653.1Pbr017697.1 Pbr037462.1 Pbr036246.1 Pbr016836.1 Pbr016260.1 Pbr035698.1 Pbr025171.1 Pbr035167.1 Pbr041048.1 Pbr035699.1 Pbr025170.1 Pbr022422.1 Pbr0218…
motif6		3.3e-449	89	15	RSRLDPPLPEGYFGN	Pbr022425.1 Pbr018314.1 Pbr006451.1 Pbr006484.3 Pbr035311.1 Pbr022241.1 Pbr016548.3 Pbr013744.2 Pbr038368.1 Pbr006480.1 Pbr006454.1 Pbr038373.1 Pbr022424.1 Pbr022422.1 Pbr006713.1 Pbr006711.1 Pbr006481.1 Pbr036246.1 Pbr005360.1 Pbr035698.1 Pbr025171.1 Pbr041427.1 Pbr006455.1 Pbr006478.1 Pbr006452.1 Pbr035167.1 Pbr036245.1 Pbr035166.1 Pbr010872.1 Pbr017697.1 Pbr037462.1 Pbr006709.1 Pbr037190.1 Pbr…
motif7		1.2e-478	90	21	VTRRFVFTASKIAALKSKAAS	Pbr014028.1 Pbr041048.1 Pbr014027.1 Pbr014026.1 Pbr006478.1 Pbr016260.1 Pbr041050.1 Pbr041045.1 Pbr014029.1 Pbr006456.1 Pbr016836.1 Pbr041047.1 Pbr006408.1 Pbr033915.1 Pbr029045.1 Pbr013743.1 Pbr036247.1 Pbr006452.1 Pbr006451.1 Pbr006484.3 Pbr035699.1 Pbr029857.1 Pbr006391.1 Pbr022241.1 Pbr016548.3 Pbr013744.2 Pbr019665.1 Pbr000937.1 Pbr036246.1 Pbr019664.1 Pbr035698.1 Pbr025171.1 Pbr035167.1 Pbr…
motif8		1.7e-380	38	21	KVEVJSKETIKPSSPTPHHLR	Pbr016836.1 Pbr014027.1 Pbr014026.1 Pbr016260.1 Pbr016809.1 Pbr024792.1 Pbr033915.1 Pbr000909.1 Pbr014238.1 Pbr041047.1 Pbr036247.1 Pbr014028.1 Pbr036261.1 Pbr035166.1 Pbr036259.1 Pbr018433.1 Pbr041653.1 Pbr041050.1 Pbr018429.1 Pbr018424.1 Pbr014029.1 Pbr036245.1 Pbr014024.1 Pbr041048.1 Pbr006408.1 Pbr035167.1 Pbr005746.1 Pbr000937.1 Pbr006821.1 Pbr027303.1 Pbr027302.1 Pbr041049.1 Pbr029551.1 Pbr…
motif9		3.1e-408	32	29	DTRDGDGIEAWLTLKEEDMAIFESBEELL	Pbr016836.1 Pbr014027.1 Pbr014026.1 Pbr016260.1 Pbr016809.1 Pbr024792.1 Pbr033915.1 Pbr000909.1 Pbr014238.1 Pbr041047.1 Pbr036247.1 Pbr014028.1 Pbr036261.1 Pbr035166.1 Pbr036259.1 Pbr018433.1 Pbr041653.1 Pbr041050.1 Pbr018429.1 Pbr018424.1 Pbr014029.1 Pbr036245.1 Pbr014024.1 Pbr041048.1 Pbr006408.1 Pbr035167.1 Pbr005746.1 Pbr000937.1 Pbr006821.1 Pbr027303.1 Pbr027302.1 Pbr041049.1 Pbr029551.1 Pbr…
motif10		2.0e-315	29	29	KPLGYAVELVKKAKARMNDEYLRSVIDLL	Pbr029551.1 Pbr027303.1 Pbr027302.1 Pbr006821.1 Pbr016740.1 Pbr015411.1 Pbr018314.1 Pbr037190.1 Pbr021857.1 Pbr006711.1 Pbr006709.1 Pbr006713.1 Pbr005360.1 Pbr041550.1 Pbr022422.1 Pbr022425.1 Pbr029548.1 Pbr006836.1 Pbr042347.1 Pbr017697.1 Pbr037462.1 Pbr006835.1 Pbr022424.1 Pbr035311.1 Pbr005916.1 Pbr041427.1 Pbr016167.1 Pbr009545.1 Pbr014082.1
motif11		3.5e-324	40	29	DSKNGDGGVEVGLVLPKHHMEAFASLFAK	Pbr016548.3 Pbr013744.2 Pbr006478.1 Pbr006452.1 Pbr006456.1 Pbr006451.1 Pbr006484.3 Pbr038368.1 Pbr006639.1 Pbr022241.1 Pbr006391.1 Pbr006481.1 Pbr038373.1 Pbr006480.1 Pbr006454.1 Pbr006713.1 Pbr022425.1 Pbr006455.1 Pbr022422.1 Pbr006709.1 Pbr005360.1 Pbr006835.1 Pbr018314.1 Pbr018023.1 Pbr035311.1 Pbr037190.1 Pbr021857.1 Pbr041550.1 Pbr027302.1 Pbr023816.1 Pbr006711.1 Pbr029548.1 Pbr017697.1 Pbr…
motif12		3.2e-275	15	41	EQJGDTIKPPCPLLEELLYBVPGSDGILGCPLLLVQVTRLK	Pbr029551.1 Pbr027303.1 Pbr027302.1 Pbr006821.1 Pbr006835.1 Pbr015411.1 Pbr006836.1 Pbr029548.1 Pbr037190.1 Pbr016740.1 Pbr021857.1 Pbr017697.1 Pbr037462.1 Pbr042347.1 Pbr041550.1
motif13		1.2e-268	23	29	LAPTIPPFWDRELLKARBPPRITFAHHEY	Pbr029551.1 Pbr027303.1 Pbr027302.1 Pbr042347.1 Pbr006836.1 Pbr006821.1 Pbr029548.1 Pbr022422.1 Pbr006835.1 Pbr018314.1 Pbr037190.1 Pbr021857.1 Pbr022425.1 Pbr005360.1 Pbr015411.1 Pbr041550.1 Pbr017697.1 Pbr037462.1 Pbr006713.1 Pbr006709.1Pbr041427.1Pbr005916.1
motif14		2e-271	13	41	GNLTWPZDSPKPTLNYVKGDAVSLTIAESDADFHHLSSNBN	Pbr006454.1 Pbr006480.1 Pbr006453.1 Pbr006482.1 Pbr038373.1 Pbr038368.1 Pbr006455.1 Pbr006391.1 Pbr022241.1 Pbr006639.1 Pbr013744.2 Pbr013743.1 Pbr023816.1
motif15		1.4e-273	17	41	CIAGHVAVAETKDLLGEDGLVVAVNAISEAIKRLDKDGLLG	Pbr013744.2 Pbr016548.3 Pbr006456.1 Pbr006480.1 Pbr006454.1 Pbr022241.1 Pbr006455.1 Pbr006478.1 Pbr038373.1Pbr013743.1 Pbr038368.1 Pbr006481.1 Pbr006451.1 Pbr006484.3 Pbr006391.1 Pbr006639.1 Pbr023816.1
motif16		7.2e-248	16	29	EAKEYHPLVPQLAVSHEKAAVLALQITIF	Pbr006453.1 Pbr006482.1 Pbr038373.1 Pbr038368.1 Pbr022241.1 Pbr006391.1 Pbr006480.1 Pbr013743.1 Pbr013744.2 Pbr006454.1 Pbr016548.3 Pbr006639.1 Pbr006452.1 Pbr006451.1 Pbr006455.1 Pbr006478.1
motif17		1.6e-189	25	29	DLHSLVAKLRKGIEEFKEKYANGVSGEEA	Pbr024792.1 Pbr014029.1 Pbr014027.1 Pbr041047.1 Pbr041050.1 Pbr033915.1 Pbr029045.1 Pbr014026.1 Pbr016809.1 Pbr023459.1 Pbr014028.1 Pbr041048.1 Pbr016836.1 Pbr018424.1 Pbr018433.1 Pbr041653.1 Pbr009969.1 Pbr018429.1 Pbr036261.1 Pbr036260.1 Pbr041045.1 Pbr000937.1 Pbr041046.1 Pbr041049.1 Pbr016260.1
motif18		8.4e-179	52	15	DQLGPRIYVPLILFY	Pbr014026.1 Pbr009969.1 Pbr014028.1 Pbr014027.1 Pbr014029.1 Pbr041048.1 Pbr036245.1 Pbr035166.1 Pbr015411.1 Pbr016809.1 Pbr006821.1 Pbr022425.1 Pbr018314.1 Pbr000909.1 Pbr014238.1 Pbr035167.1 Pbr027303.1 Pbr027302.1 Pbr016740.1 Pbr024792.1 Pbr041050.1 Pbr029551.1 Pbr036247.1 Pbr036259.1 Pbr035311.1 Pbr036261.1 Pbr014024.1 Pbr042347.1 Pbr016836.1 Pbr041047.1 Pbr005360.1 Pbr005746.1 Pbr006835.1 Pbr…
motif19		2.1e-176	10	41	YDRKVIKDPAGLGTJFSNDWLRLGGPNNRSLKILEVKRPGG	Pbr016548.3 Pbr006482.1 Pbr006453.1 Pbr013744.2 Pbr006480.1 Pbr006454.1 Pbr022241.1 Pbr013743.1 Pbr006452.1 Pbr006451.1
motif20		7e-150	59	11	TYSITSWCRFP	Pbr014028.1 Pbr014027.1 Pbr014026.1 Pbr036260.1 Pbr041046.1 Pbr036261.1 Pbr041049.1 Pbr024792.1 Pbr014029.1Pbr016809.1Pbr041048.1 Pbr009969.1 Pbr033915.1 Pbr041050.1 Pbr022425.1 Pbr018314.1 Pbr006711.1 Pbr006709.1 Pbr035167.1 Pbr036245.1 Pbr035166.1 Pbr014025.1 Pbr016836.1 Pbr036246.1 Pbr005360.1 Pbr041047.1 Pbr022241.1 Pbr006452.1 Pbr006713.1 Pbr029045.1Pbr006480.1 Pbr006454.1 Pbr006453.1 Pbr023…

## Sheet: Table S3
Gene duplication events identified in BAHD gene family						Numbers of BAHD genes from different origins in seven Rosaceae genomes
Species name	WGD					Species name	WGD	TD	PD	TRD	DSD
Pyrus bretschneideri	Duplicate 1	Location	Duplicate 2	Location	E-Value	P. bretschneideri	29	20	14	22	113
	Pbr009486.1	Chr1:6700995	Pbr035966.1	Chr12:5949475	3.5e-101	F. vesca	3	23	13	6	91
	Pbr009486.1	Chr1:6700995	Pbr011342.2	Chr17:21701316	3.2e-78	M. domestica	59	19	15	10	81
	Pbr009486.1	Chr1:6700995	Pbr012356.2	Chr4:4621545	1.2e-66	P. persica	3	30	13	4	76
	Pbr009545.1	Chr1:7158553	Pbr010925.1	Chr7:11543338	3.4e-180	R. occidentalis	4	7	15	8	70
	Pbr014026.1	Chr10:8843687	Pbr041050.1	Chr5:21108778	2.3e-136	P. avium	4	28	31	9	142
	Pbr014027.1	Chr10:8852980	Pbr041049.1	Chr5:21113821	5.6e-95	P. communis	23	21	16	17	95
	Pbr014238.1	Chr11:17009373	Pbr000909.1	scaffold1001.0:27658	3.2e-102
	Pbr035966.1	Chr12:5949475	Pbr011342.2	Chr17:21701316	7.1e-96
	Pbr035966.1	Chr12:5949475	Pbr012356.2	Chr4:4621545	2.4e-200
	Pbr018314.1	Chr14:9718988	Pbr022425.1	Chr17:3295414	5.6e-249
	Pbr016978.1	Chr15:14477585	Pbr014082.1	Chr2:19346491	0
	Pbr019665.1	Chr15:7741237	Pbr025171.1	Chr2:13247741	4.3e-76
	Pbr020016.1	Chr15:5349362	Pbr019034.1	Chr8:15172296	3.8e-246
	Pbr011342.2	Chr17:21701316	Pbr012356.2	Chr4:4621545	1.1e-69
	Pbr016548.3	Chr17:18020535	Pbr013743.1	Chr6:22125958	1.2e-113
	Pbr016548.3	Chr17:18020535	Pbr022241.1	Chr9:18990561	9.9e-145
	Pbr021857.1	Chr17:24165167	Pbr041550.1	Chr9:22190577	7.2e-233
	Pbr011270.1	Chr17:22103047	Pbr018023.1	Chr9:17009673	1.8e-40
	Pbr038368.1	Chr17:18717543	Pbr006391.1	Chr9:17763712	1.3e-204
	Pbr021857.1	Chr17:24165167	Pbr037190.1	scaffold751.0:127046	7.7e-251
	Pbr014082.1	Chr2:19346491	Pbr019164.1	Chr9:10873757	1.9e-170
	Pbr025171.1	Chr2:13247741	Pbr035698.1	scaffold697.0:66470	1.4e-258
	Pbr025170.1	Chr2:13250734	Pbr035699.1	scaffold697.0:69450	5.9e-64
	Pbr029045.1	Chr3:16706599	Pbr033915.1	Chr3:24329716	2.8e-119
	Pbr037462.1	Chr6:142362	Pbr017697.1	Chr6:311307	1e-255
	Pbr013743.1	Chr6:22125958	Pbr022241.1	Chr9:18990561	9.6e-166
	Pbr006452.1	Chr9:18091532	Pbr006483.1	Chr9:18405382	2.1e-72
	Pbr006453.1	Chr9:18093916	Pbr006480.1	Chr9:18396737	1.5e-147
	Pbr041550.1	Chr9:22190577	Pbr037190.1	scaffold751.0:127046	3.6e-232
	TD
	Duplicate 1	Location	Duplicate 2	Location	E-Value
	Pbr006451.1	Chr9:18087126	Pbr006452.1	Chr9:18091532	1e-223
	Pbr006453.1	Chr9:18093916	Pbr006454.1	Chr9:18101494	2.8e-146
	Pbr006455.1	Chr9:18106707	Pbr006456.1	Chr9:18112518	2.2e-62
	Pbr006478.1	Chr9:18382357	Pbr006479.1	Chr9:18391376	1.7e-46
	Pbr006480.1	Chr9:18396737	Pbr006481.1	Chr9:18402966	2.5e-98
	Pbr006836.1	Chr6:18230741	Pbr006835.1	Chr6:18252371	8.1e-166
	Pbr013743.1	Chr6:22125958	Pbr013744.2	Chr6:22138298	6.7e-167
	Pbr014024.1	Chr10:8808446	Pbr014025.1	Chr10:8822187	2e-38
	Pbr014026.1	Chr10:8843687	Pbr014027.1	Chr10:8852980	4.5e-238
	Pbr014027.1	Chr10:8852980	Pbr014028.1	Chr10:8855620	2.7e-179
	Pbr014028.1	Chr10:8855620	Pbr014029.1	Chr10:8859462	1.3e-147
	Pbr019665.1	Chr15:7741237	Pbr019664.1	Chr15:7743225	2.8e-192
	Pbr022425.1	Chr17:3295414	Pbr022424.1	Chr17:3311530	6.3e-64
	Pbr025171.1	Chr2:13247741	Pbr025170.1	Chr2:13250734	1.1e-41
	Pbr027302.1	scaffold449.0:265882	Pbr027303.1	scaffold449.0:352080	4.2e-271
	Pbr030888.1	scaffold54.1:16917	Pbr030889.1	scaffold54.1:37953	2.3e-178
	Pbr035166.1	Chr2:2194414	Pbr035167.1	Chr2:2205655	4.8e-115
	Pbr035698.1	scaffold697.0:66470	Pbr035699.1	scaffold697.0:69450	7.8e-69
	Pbr036245.1	Chr16:734369	Pbr036246.1	Chr16:761405	5.1e-96
	Pbr036260.1	Chr16:849967	Pbr036261.1	Chr16:851617	5.8e-71
	PD
	Duplicate 1	Location	Duplicate 2	Location	E-Value
	Pbr006480.1	Chr9:18396737	Pbr006482.1	Chr9:18403626	1.6e-119
	Pbr006709.1	Chr4:2545290	Pbr006711.1	Chr4:2558105	3.7e-110
	Pbr006711.1	Chr4:2558105	Pbr006713.1	Chr4:2579085	2.5e-106
	Pbr006823.1	Chr6:18384895	Pbr006821.1	Chr6:18397951	4.6e-111
	Pbr014022.1	Chr10:8794255	Pbr014024.1	Chr10:8808446	7e-113
	Pbr018424.1	Chr1:2651382	Pbr018429.1	Chr1:2742526	1.3e-264
	Pbr018429.1	Chr1:2742526	Pbr018433.1	Chr1:2828854	6.9e-152
	Pbr022241.1	Chr9:18990561	Pbr022243.1	Chr9:19007045	9.6e-128
	Pbr022424.1	Chr17:3311530	Pbr022422.1	Chr17:3327456	2.2e-56
	Pbr036245.1	Chr16:734369	Pbr036247.1	Chr16:765524	2.9e-48
	Pbr036259.1	Chr16:845356	Pbr036261.1	Chr16:851617	3.7e-73
	Pbr038368.1	Chr17:18717543	Pbr038373.1	Chr17:18748370	7.7e-266
	Pbr041049.1	Chr5:21113821	Pbr041046.1	Chr5:21158604	7.2e-119
	Pbr041050.1	Chr5:21108778	Pbr041047.1	Chr5:21151512	3.8e-124
	TRD
	Duplicate 1	Location	Duplicate 2	Location	E-Value
	Pbr004638.1	Chr3:17698441	Pbr035698.1	scaffold697.0:66470	1.7e-115
	Pbr005360.1	Chr9:6161161	Pbr018314.1	Chr14:9718988	8.5e-197
	Pbr005746.1	Chr15:1969896	Pbr041050.1	Chr5:21108778	6.9e-63
	Pbr005749.1	Chr15:1982329	Pbr014027.1	Chr10:8852980	4.6e-18
	Pbr006484.3	Chr9:18410393	Pbr006452.1	Chr9:18091532	6.4e-112
	Pbr006639.1	Chr17:18082554	Pbr006480.1	Chr9:18396737	5.7e-140
	Pbr009969.1	Chr11:2370286	Pbr014027.1	Chr10:8852980	2.2e-102
	Pbr016260.1	Chr10:4503500	Pbr014026.1	Chr10:8843687	3.8e-97
	Pbr016809.1	Chr14:3297546	Pbr014026.1	Chr10:8843687	2.1e-37
	Pbr016836.1	Chr14:3494817	Pbr014027.1	Chr10:8852980	6.4e-136
	Pbr019344.1	Chr8:1010145	Pbr005916.1	Chr15:3013865	2.2e-165
	Pbr023459.1	Chr11:28497004	Pbr014027.1	Chr10:8852980	4e-31
	Pbr024792.1	Chr2:8976306	Pbr014027.1	Chr10:8852980	1.1e-138
	Pbr025433.1	Chr15:360843	Pbr004377.1	Chr12:2153113	2.2e-26
	Pbr029857.1	Chr17:8375233	Pbr035698.1	scaffold697.0:66470	1.4e-130
	Pbr030947.1	Chr4:12430514	Pbr041050.1	Chr5:21108778	3.5e-20
	Pbr035311.1	Chr8:8166762	Pbr022425.1	Chr17:3295414	1.9e-98
	Pbr038028.1	Chr15:38776413	Pbr005916.1	Chr15:3013865	9.6e-183
	Pbr041045.1	Chr5:21167293	Pbr014027.1	Chr10:8852980	1.3e-83
	Pbr041048.1	Chr5:21139153	Pbr014027.1	Chr10:8852980	7e-143
	Pbr041427.1	Chr2:18884112	Pbr037462.1	Chr6:142362	2.4e-62
	Pbr041427.1	Chr2:18884112	Pbr017697.1	Chr6:311307	2.4e-62
	DSD
	Duplicate 1	Location	Duplicate 2	Location	E-Value
	Pbr000909.1	scaffold1001.0:27658	Pbr014024.1	Chr10:8808446	2.6e-51
	Pbr000937.1	Chr14:6866966	Pbr041653.1	Chr7:2109034	1.2e-89
	Pbr002799.1	Chr17:5060003	Pbr038519.1	scaffold803.0:80953	2.2e-243
	Pbr004377.1	Chr12:2153113	Pbr041046.1	Chr5:21158604	7.8e-12
	Pbr004638.1	Chr3:17698441	Pbr029857.1	Chr17:8375233	2.3e-136
	Pbr005360.1	Chr9:6161161	Pbr022422.1	Chr17:3327456	1.5e-238
	Pbr005746.1	Chr15:1969896	Pbr036261.1	Chr16:851617	8.1e-64
	Pbr005749.1	Chr15:1982329	Pbr041047.1	Chr5:21151512	3.3e-16
	Pbr005916.1	Chr15:3013865	Pbr009545.1	Chr1:7158553	2e-77
	Pbr006391.1	Chr9:17763712	Pbr038373.1	Chr17:18748370	2.7e-207
	Pbr006408.1	Chr9:17866700	Pbr018424.1	Chr1:2651382	7.2e-186
	Pbr006451.1	Chr9:18087126	Pbr022241.1	Chr9:18990561	4.4e-166
	Pbr006452.1	Chr9:18091532	Pbr022241.1	Chr9:18990561	6e-150
	Pbr006453.1	Chr9:18093916	Pbr006482.1	Chr9:18403626	2e-123
	Pbr006454.1	Chr9:18101494	Pbr006480.1	Chr9:18396737	3.4e-273
	Pbr006455.1	Chr9:18106707	Pbr006478.1	Chr9:18382357	1.3e-84
	Pbr006456.1	Chr9:18112518	Pbr006478.1	Chr9:18382357	5e-107
	Pbr006478.1	Chr9:18382357	Pbr006451.1	Chr9:18087126	4.6e-101
	Pbr006479.1	Chr9:18391376	Pbr006639.1	Chr17:18082554	3.8e-22
	Pbr006480.1	Chr9:18396737	Pbr006451.1	Chr9:18087126	7.2e-138
	Pbr006481.1	Chr9:18402966	Pbr006454.1	Chr9:18101494	1.2e-97
	Pbr006482.1	Chr9:18403626	Pbr006454.1	Chr9:18101494	2.6e-117
	Pbr006483.1	Chr9:18405382	Pbr006451.1	Chr9:18087126	2.1e-69
	Pbr006484.3	Chr9:18410393	Pbr022241.1	Chr9:18990561	1.4e-85
	Pbr006639.1	Chr17:18082554	Pbr006451.1	Chr9:18087126	3.6e-142
	Pbr006709.1	Chr4:2545290	Pbr006713.1	Chr4:2579085	9.3e-236
	Pbr006711.1	Chr4:2558105	Pbr022425.1	Chr17:3295414	4.6e-84
	Pbr006713.1	Chr4:2579085	Pbr022425.1	Chr17:3295414	3e-170
	Pbr006821.1	Chr6:18397951	Pbr029551.1	Chr11:14137824	6.3e-227
	Pbr006835.1	Chr6:18252371	Pbr029548.1	Chr11:14118795	1.1e-167
	Pbr006836.1	Chr6:18230741	Pbr029548.1	Chr11:14118795	3.4e-265
	Pbr009486.1	Chr1:6700995	Pbr019665.1	Chr15:7741237	6.7e-36
	Pbr009545.1	Chr1:7158553	Pbr041550.1	Chr9:22190577	2.8e-49
	Pbr009969.1	Chr11:2370286	Pbr014028.1	Chr10:8855620	4.9e-110
	Pbr010872.1	Chr13:664809	Pbr035966.1	Chr12:5949475	1.2e-59
	Pbr010925.1	Chr7:11543338	Pbr005916.1	Chr15:3013865	5.4e-53
	Pbr011342.2	Chr17:21701316	Pbr004638.1	Chr3:17698441	1.4e-35
	Pbr012356.2	Chr4:4621545	Pbr019665.1	Chr15:7741237	5.4e-69
	Pbr013743.1	Chr6:22125958	Pbr006451.1	Chr9:18087126	7.2e-129
	Pbr013744.2	Chr6:22138298	Pbr022241.1	Chr9:18990561	7.1e-193
	Pbr014022.1	Chr10:8794255	Pbr035166.1	Chr2:2194414	1.2e-35
	Pbr014024.1	Chr10:8808446	Pbr035166.1	Chr2:2194414	1.7e-86
	Pbr014025.1	Chr10:8822187	Pbr035167.1	Chr2:2205655	1.4e-33
	Pbr014026.1	Chr10:8843687	Pbr014028.1	Chr10:8855620	2.8e-176
	Pbr014027.1	Chr10:8852980	Pbr014029.1	Chr10:8859462	3.1e-146
	Pbr014028.1	Chr10:8855620	Pbr041048.1	Chr5:21139153	9.9e-145
	Pbr014029.1	Chr10:8859462	Pbr024792.1	Chr2:8976306	8.2e-147
	Pbr014082.1	Chr2:19346491	Pbr016976.3	Chr15:14498830	8.4e-243
	Pbr014238.1	Chr11:17009373	Pbr014024.1	Chr10:8808446	1.2e-51
	Pbr015411.1	Chr12:19541779	Pbr016740.1	Chr12:18973549	3.8e-240
	Pbr016167.1	Chr10:3874790	Pbr021857.1	Chr17:24165167	2.8e-31
	Pbr016260.1	Chr10:4503500	Pbr016836.1	Chr14:3494817	1.8e-136
	Pbr016548.3	Chr17:18020535	Pbr006451.1	Chr9:18087126	1.6e-105
	Pbr016740.1	Chr12:18973549	Pbr027302.1	scaffold449.0:265882	9.1e-138
	Pbr016809.1	Chr14:3297546	Pbr016836.1	Chr14:3494817	3.6e-90
	Pbr016836.1	Chr14:3494817	Pbr014026.1	Chr10:8843687	2.7e-134
	Pbr016977.1	Chr15:14497242	Pbr014082.1	Chr2:19346491	9.2e-59
	Pbr017697.1	Chr6:311307	Pbr041550.1	Chr9:22190577	2.9e-181
	Pbr018023.1	Chr9:17009673	Pbr023816.1	Chr7:564923	7.4e-82
	Pbr018314.1	Chr14:9718988	Pbr022422.1	Chr17:3327456	9.3e-204
	Pbr018424.1	Chr1:2651382	Pbr018433.1	Chr1:2828854	2.4e-152
	Pbr018429.1	Chr1:2742526	Pbr041653.1	Chr7:2109034	1.5e-90
	Pbr018433.1	Chr1:2828854	Pbr041653.1	Chr7:2109034	3.4e-81
	Pbr019034.1	Chr8:15172296	Pbr041550.1	Chr9:22190577	9.3e-43
	Pbr019323.1	Chr8:710358	Pbr030888.1	scaffold54.1:16917	4.1e-69
	Pbr019664.1	Chr15:7743225	Pbr029857.1	Chr17:8375233	3.5e-78
	Pbr019665.1	Chr15:7741237	Pbr029857.1	Chr17:8375233	4.9e-80
	Pbr020016.1	Chr15:5349362	Pbr021857.1	Chr17:24165167	1.1e-35
	Pbr021857.1	Chr17:24165167	Pbr037462.1	Chr6:142362	2.4e-180
	Pbr022243.1	Chr9:19007045	Pbr013743.1	Chr6:22125958	5e-100
	Pbr022422.1	Chr17:3327456	Pbr022425.1	Chr17:3295414	1.1e-201
	Pbr022424.1	Chr17:3311530	Pbr018314.1	Chr14:9718988	1.1e-63
	Pbr023459.1	Chr11:28497004	Pbr014028.1	Chr10:8855620	1.3e-34
	Pbr023816.1	Chr7:564923	Pbr006451.1	Chr9:18087126	4.9e-73
	Pbr024114.1	Chr15:28713588	Pbr029351.1	scaffold491.0:300063	5e-31
	Pbr024792.1	Chr2:8976306	Pbr014028.1	Chr10:8855620	4.5e-137
	Pbr025170.1	Chr2:13250734	Pbr029857.1	Chr17:8375233	5.4e-49
	Pbr025171.1	Chr2:13247741	Pbr029857.1	Chr17:8375233	6.3e-131
	Pbr027302.1	scaffold449.0:265882	Pbr029551.1	Chr11:14137824	8.4e-240
	Pbr027303.1	scaffold449.0:352080	Pbr029551.1	Chr11:14137824	2.1e-238
	Pbr028640.1	scaffold477.0:258447	Pbr014082.1	Chr2:19346491	6.3e-168
	Pbr029045.1	Chr3:16706599	Pbr041047.1	Chr5:21151512	4.4e-64
	Pbr029351.1	scaffold491.0:300063	Pbr034977.1	scaffold665.0:124884	1.7e-28
	Pbr029551.1	Chr11:14137824	Pbr042347.1	Chr3:27090686	2e-161
	Pbr029857.1	Chr17:8375233	Pbr035699.1	scaffold697.0:69450	4.6e-89
	Pbr030888.1	scaffold54.1:16917	Pbr022425.1	Chr17:3295414	2.2e-14
	Pbr030889.1	scaffold54.1:37953	Pbr022425.1	Chr17:3295414	1.3e-19
	Pbr030947.1	Chr4:12430514	Pbr038519.1	scaffold803.0:80953	4.1e-69
	Pbr032591.3	Chr9:3449668	Pbr014082.1	Chr2:19346491	2.5e-79
	Pbr033915.1	Chr3:24329716	Pbr014029.1	Chr10:8859462	3.1e-133
	Pbr034977.1	scaffold665.0:124884	Pbr014028.1	Chr10:8855620	4.6e-21
	Pbr035166.1	Chr2:2194414	Pbr036245.1	Chr16:734369	6.7e-234
	Pbr035167.1	Chr2:2205655	Pbr036246.1	Chr16:761405	8.6e-194
	Pbr035311.1	Chr8:8166762	Pbr022422.1	Chr17:3327456	2.5e-98
	Pbr035699.1	scaffold697.0:69450	Pbr025171.1	Chr2:13247741	3e-68
	Pbr036247.1	Chr16:765524	Pbr035167.1	Chr2:2205655	7.1e-55
	Pbr036259.1	Chr16:845356	Pbr035166.1	Chr2:2194414	4.1e-40
	Pbr036260.1	Chr16:849967	Pbr041046.1	Chr5:21158604	2.6e-31
	Pbr036261.1	Chr16:851617	Pbr041048.1	Chr5:21139153	9.6e-84
	Pbr037190.1	scaffold751.0:127046	Pbr037462.1	Chr6:142362	1.1e-180
	Pbr037462.1	Chr6:142362	Pbr041550.1	Chr9:22190577	2.9e-181
	Pbr037980.1	scaffold786.0:170294	Pbr014082.1	Chr2:19346491	1.6e-80
	Pbr038368.1	Chr17:18717543	Pbr006639.1	Chr17:18082554	2.7e-133
	Pbr038373.1	Chr17:18748370	Pbr006454.1	Chr9:18101494	1.8e-134
	Pbr038519.1	scaffold803.0:80953	Pbr041653.1	Chr7:2109034	3.7e-17
	Pbr041045.1	Chr5:21167293	Pbr014028.1	Chr10:8855620	5.2e-85
	Pbr041046.1	Chr5:21158604	Pbr014028.1	Chr10:8855620	1e-106
	Pbr041047.1	Chr5:21151512	Pbr014029.1	Chr10:8859462	4.4e-128
	Pbr041048.1	Chr5:21139153	Pbr014029.1	Chr10:8859462	9.2e-143
	Pbr041049.1	Chr5:21113821	Pbr014028.1	Chr10:8855620	6.6e-96
	Pbr041050.1	Chr5:21108778	Pbr014029.1	Chr10:8859462	1.3e-144
	Pbr041427.1	Chr2:18884112	Pbr005360.1	Chr9:6161161	6.3e-47
	Pbr042347.1	Chr3:27090686	Pbr027302.1	scaffold449.0:265882	1.2e-162
Fragaria vesca	WGD
	Duplicate 1	Location	Duplicate 2	Location	E-Value
	FvH4_1g16300.1	Fve-Fvb1:9368603	FvH4_2g34050.1	Fve-Fvb2:25390916	4.1e-85
	FvH4_5g08760.1	Fve-Fvb5:5030081	FvH4_6g53880.1	Fve-Fvb6:39432576	6e-183
	FvH4_6g11940.1	Fve-Fvb6:7150269	FvH4_7g24060.1	Fve-Fvb7:18634432	8.4e-167
	TD
	Duplicate 1	Location	Duplicate 2	Location	E-Value
	FvH4_1g16300.1	Fve-Fvb1:9368603	FvH4_1g16310.1	Fve-Fvb1:9370732	2.5e-151
	FvH4_2g34050.1	Fve-Fvb2:25390916	FvH4_2g34060.1	Fve-Fvb2:25399738	3.4e-237
	FvH4_2g37480.1	Fve-Fvb2:27296242	FvH4_2g37490.1	Fve-Fvb2:27298309	8.6e-69
	FvH4_2g37490.1	Fve-Fvb2:27298309	FvH4_2g37500.1	Fve-Fvb2:27306258	3.5e-101
	FvH4_3g15900.1	Fve-Fvb3:10005948	FvH4_3g15910.1	Fve-Fvb3:10022261	4.3e-108
	FvH4_3g15910.1	Fve-Fvb3:10022261	FvH4_3g15920.1	Fve-Fvb3:10027461	8.8e-92
	FvH4_3g16990.1	Fve-Fvb3:10715458	FvH4_3g17000.1	Fve-Fvb3:10736971	1.1e-60
	FvH4_3g17000.1	Fve-Fvb3:10736971	FvH4_3g17010.1	Fve-Fvb3:10740726	3.1e-149
	FvH4_3g44420.1	Fve-Fvb3:37054797	FvH4_3g44430.1	Fve-Fvb3:37069970	8.2e-59
	FvH4_4g24710.1	Fve-Fvb4:26754087	FvH4_4g24720.1	Fve-Fvb4:26756735	1.4e-111
	FvH4_4g24760.1	Fve-Fvb4:26779264	FvH4_4g24770.1	Fve-Fvb4:26782334	2.2e-136
	FvH4_4g24770.1	Fve-Fvb4:26782334	FvH4_4g24780.1	Fve-Fvb4:26788204	2.5e-136
	FvH4_4g24790.1	Fve-Fvb4:26799593	FvH4_4g24800.1	Fve-Fvb4:26811837	3.7e-124
	FvH4_5g24240.1	Fve-Fvb5:15530070	FvH4_5g24250.1	Fve-Fvb5:15544614	1.3e-273
	FvH4_6g05400.1	Fve-Fvb6:3034313	FvH4_6g05410.1	Fve-Fvb6:3043265	2.4e-52
	FvH4_6g36370.1	Fve-Fvb6:28602290	FvH4_6g36380.1	Fve-Fvb6:28616695	9.9e-245
	FvH4_6g36380.1	Fve-Fvb6:28616695	FvH4_6g36390.1	Fve-Fvb6:28622331	1.4e-254
	FvH4_6g46740.1	Fve-Fvb6:35572471	FvH4_6g46750.1	Fve-Fvb6:35585454	3.5e-151
	FvH4_6g46770.1	Fve-Fvb6:35594464	FvH4_6g46780.1	Fve-Fvb6:35603310	2e-139
	FvH4_6g46780.1	Fve-Fvb6:35603310	FvH4_6g46790.1	Fve-Fvb6:35609246	4.2e-23
	FvH4_7g18560.1	Fve-Fvb7:15467257	FvH4_7g18570.1	Fve-Fvb7:15470347	4.3e-240
	FvH4_7g18630.1	Fve-Fvb7:15498559	FvH4_7g18640.1	Fve-Fvb7:15502745	2.1e-189
	FvH4_7g18640.1	Fve-Fvb7:15502745	FvH4_7g18650.1	Fve-Fvb7:15510698	4.2e-106
	PD
	Duplicate 1	Location	Duplicate 2	Location	E-Value
	FvH4_2g37440.1	Fve-Fvb2:27284286	FvH4_2g37500.1	Fve-Fvb2:27306258	7.1e-68
	FvH4_2g37470.1	Fve-Fvb2:27295883	FvH4_2g37490.1	Fve-Fvb2:27298309	3.5e-24
	FvH4_3g06650.1	Fve-Fvb3:3819335	FvH4_3g06690.1	Fve-Fvb3:3846497	1.7e-249
	FvH4_3g16950.1	Fve-Fvb3:10683085	FvH4_3g16990.1	Fve-Fvb3:10715458	5.5e-63
	FvH4_3g44400.1	Fve-Fvb3:37021658	FvH4_3g44420.1	Fve-Fvb3:37054797	1.3e-199
	FvH4_3g44420.1	Fve-Fvb3:37054797	FvH4_3g44440.1	Fve-Fvb3:37071450	1.3e-62
	FvH4_4g24670.1	Fve-Fvb4:26744392	FvH4_4g24720.1	Fve-Fvb4:26756735	5.5e-115
	FvH4_4g24680.1	Fve-Fvb4:26746059	FvH4_4g24710.1	Fve-Fvb4:26754087	2.5e-145
	FvH4_4g24720.1	Fve-Fvb4:26756735	FvH4_4g24740.1	Fve-Fvb4:26773890	3.3e-16
	FvH4_5g24250.1	Fve-Fvb5:15544614	FvH4_5g24270.1	Fve-Fvb5:15563769	2.6e-160
	FvH4_6g03080.1	Fve-Fvb6:1729921	FvH4_6g03120.1	Fve-Fvb6:1743733	7.8e-37
	FvH4_6g36390.1	Fve-Fvb6:28622331	FvH4_6g36410.1	Fve-Fvb6:28637290	7.1e-251
	FvH4_6g48750.1	Fve-Fvb6:36658516	FvH4_6g48770.1	Fve-Fvb6:36660187	7.9e-38
	TRD
	Duplicate 1	Location	Duplicate 2	Location	E-Value
	FvH4_1g16270.1	Fve-Fvb1:9347970	FvH4_3g08120.1	Fve-Fvb3:4773978	3.2e-199
	FvH4_4g17130.1	Fve-Fvb4:21019166	FvH4_4g24550.1	Fve-Fvb4:26656425	2e-80
	FvH4_4g27880.1	Fve-Fvb4:28674891	FvH4_4g24660.1	Fve-Fvb4:26737475	3.3e-78
	FvH4_5g06140.1	Fve-Fvb5:3619217	FvH4_4g24670.1	Fve-Fvb4:26744392	2.2e-209
	FvH4_6g00100.1	Fve-Fvb6:96687	FvH4_3g08120.1	Fve-Fvb3:4773978	6.5e-19
	FvH4_7g31290.1	Fve-Fvb7:22646190	FvH4_4g24660.1	Fve-Fvb4:26737475	3.8e-17
	DSD
	Duplicate 1	Location	Duplicate 2	Location	E-Value
	FvH4_1g04300.1	Fve-Fvb1:2303250	FvH4_6g53880.1	Fve-Fvb6:39432576	2.5e-62
	FvH4_1g16270.1	Fve-Fvb1:9347970	FvH4_2g12510.1	Fve-Fvb2:10969658	1e-27
	FvH4_1g16300.1	Fve-Fvb1:9368603	FvH4_2g34060.1	Fve-Fvb2:25399738	1.2e-89
	FvH4_1g16310.1	Fve-Fvb1:9370732	FvH4_2g34060.1	Fve-Fvb2:25399738	1.1e-80
	FvH4_1g26300.1	Fve-Fvb1:18123504	FvH4_2g12510.1	Fve-Fvb2:10969658	7.8e-53
	FvH4_2g12510.1	Fve-Fvb2:10969658	FvH4_3g40890.1	Fve-Fvb3:34435722	8.8e-148
	FvH4_2g15380.1	Fve-Fvb2:13542227	FvH4_2g12510.1	Fve-Fvb2:10969658	1.8e-72
	FvH4_2g29810.1	Fve-Fvb2:23036356	FvH4_6g03120.1	Fve-Fvb6:1743733	1.4e-52
	FvH4_2g34050.1	Fve-Fvb2:25390916	FvH4_6g11940.1	Fve-Fvb6:7150269	1.1e-81
	FvH4_2g34060.1	Fve-Fvb2:25399738	FvH4_6g11940.1	Fve-Fvb6:7150269	1.7e-87
	FvH4_2g37440.1	Fve-Fvb2:27284286	FvH4_4g17550.1	Fve-Fvb4:21486554	7.4e-73
	FvH4_2g37470.1	Fve-Fvb2:27295883	FvH4_2g37500.1	Fve-Fvb2:27306258	9.1e-41
	FvH4_2g37480.1	Fve-Fvb2:27296242	FvH4_2g37500.1	Fve-Fvb2:27306258	8.9e-183
	FvH4_2g37490.1	Fve-Fvb2:27298309	FvH4_3g15900.1	Fve-Fvb3:10005948	9.9e-24
	FvH4_2g37500.1	Fve-Fvb2:27306258	FvH4_3g15910.1	Fve-Fvb3:10022261	1.6e-67
	FvH4_2g37730.1	Fve-Fvb2:27397439	FvH4_3g06690.1	Fve-Fvb3:3846497	1.3e-196
	FvH4_2g39380.1	Fve-Fvb2:28295532	FvH4_7g24780.1	Fve-Fvb7:19072484	1.9e-81
	FvH4_2g40900.1	Fve-Fvb2:29041540	FvH4_6g53880.1	Fve-Fvb6:39432576	2.8e-38
	FvH4_3g06650.1	Fve-Fvb3:3819335	FvH4_3g37080.1	Fve-Fvb3:31786540	5.7e-245
	FvH4_3g06690.1	Fve-Fvb3:3846497	FvH4_3g37080.1	Fve-Fvb3:31786540	5.7e-253
	FvH4_3g08120.1	Fve-Fvb3:4773978	FvH4_5g32840.1	Fve-Fvb5:23709085	2e-11
	FvH4_3g15900.1	Fve-Fvb3:10005948	FvH4_3g16350.1	Fve-Fvb3:10305100	2.7e-163
	FvH4_3g15910.1	Fve-Fvb3:10022261	FvH4_3g16950.1	Fve-Fvb3:10683085	5.5e-99
	FvH4_3g15920.1	Fve-Fvb3:10027461	FvH4_4g17550.1	Fve-Fvb4:21486554	7.1e-102
	FvH4_3g16350.1	Fve-Fvb3:10305100	FvH4_3g16950.1	Fve-Fvb3:10683085	2.8e-102
	FvH4_3g16950.1	Fve-Fvb3:10683085	FvH4_3g17010.1	Fve-Fvb3:10740726	1.3e-249
	FvH4_3g16990.1	Fve-Fvb3:10715458	FvH4_3g17010.1	Fve-Fvb3:10740726	5.5e-63
	FvH4_3g17000.1	Fve-Fvb3:10736971	FvH4_3g15900.1	Fve-Fvb3:10005948	1.9e-90
	FvH4_3g35170.1	Fve-Fvb3:30342974	FvH4_3g15900.1	Fve-Fvb3:10005948	2.5e-108
	FvH4_3g37080.1	Fve-Fvb3:31786540	FvH4_6g28410.1	Fve-Fvb6:21886786	2.5e-155
	FvH4_3g38860.1	Fve-Fvb3:33162780	FvH4_5g24240.1	Fve-Fvb5:15530070	1.5e-42
	FvH4_3g38870.1	Fve-Fvb3:33163121	FvH4_5g24240.1	Fve-Fvb5:15530070	5.7e-82
	FvH4_3g38880.1	Fve-Fvb3:33163890	FvH4_5g24240.1	Fve-Fvb5:15530070	2e-45
	FvH4_3g40890.1	Fve-Fvb3:34435722	FvH4_5g24240.1	Fve-Fvb5:15530070	3.3e-164
	FvH4_3g44400.1	Fve-Fvb3:37021658	FvH4_3g06690.1	Fve-Fvb3:3846497	1e-156
	FvH4_3g44420.1	Fve-Fvb3:37054797	FvH4_3g06690.1	Fve-Fvb3:3846497	2.3e-156
	FvH4_3g44430.1	Fve-Fvb3:37069970	FvH4_3g44400.1	Fve-Fvb3:37021658	1e-53
	FvH4_3g44440.1	Fve-Fvb3:37071450	FvH4_3g44400.1	Fve-Fvb3:37021658	2.7e-52
	FvH4_4g13360.1	Fve-Fvb4:16972558	FvH4_5g34850.1	Fve-Fvb5:25508550	6.2e-79
	FvH4_4g17130.1	Fve-Fvb4:21019166	FvH4_4g17550.1	Fve-Fvb4:21486554	7e-86
	FvH4_4g17550.1	Fve-Fvb4:21486554	FvH4_3g15900.1	Fve-Fvb3:10005948	2.5e-96
	FvH4_4g20880.1	Fve-Fvb4:24014406	FvH4_4g24760.1	Fve-Fvb4:26779264	3.6e-148
	FvH4_4g24550.1	Fve-Fvb4:26656425	FvH4_4g24660.1	Fve-Fvb4:26737475	4.2e-115
	FvH4_4g24660.1	Fve-Fvb4:26737475	FvH4_4g17550.1	Fve-Fvb4:21486554	1e-82
	FvH4_4g24670.1	Fve-Fvb4:26744392	FvH4_4g24770.1	Fve-Fvb4:26782334	8.2e-111
	FvH4_4g24680.1	Fve-Fvb4:26746059	FvH4_4g24720.1	Fve-Fvb4:26756735	5.6e-145
	FvH4_4g24710.1	Fve-Fvb4:26754087	FvH4_5g39380.1	Fve-Fvb5:29086780	2.5e-105
	FvH4_4g24720.1	Fve-Fvb4:26756735	FvH4_5g39380.1	Fve-Fvb5:29086780	4.8e-164
	FvH4_4g24740.1	Fve-Fvb4:26773890	FvH4_5g39380.1	Fve-Fvb5:29086780	1.7e-12
	FvH4_4g24760.1	Fve-Fvb4:26779264	FvH4_5g06190.1	Fve-Fvb5:3638700	4.5e-251
	FvH4_4g24770.1	Fve-Fvb4:26782334	FvH4_5g39380.1	Fve-Fvb5:29086780	3.5e-239
	FvH4_4g24780.1	Fve-Fvb4:26788204	FvH4_5g39380.1	Fve-Fvb5:29086780	9e-135
	FvH4_4g24790.1	Fve-Fvb4:26799593	FvH4_4g24680.1	Fve-Fvb4:26746059	3.9e-118
	FvH4_4g24800.1	Fve-Fvb4:26811837	FvH4_5g39380.1	Fve-Fvb5:29086780	7.8e-109
	FvH4_4g27880.1	Fve-Fvb4:28674891	FvH4_4g24550.1	Fve-Fvb4:26656425	1.2e-35
	FvH4_5g06140.1	Fve-Fvb5:3619217	FvH4_4g24720.1	Fve-Fvb4:26756735	1.4e-107
	FvH4_5g06190.1	Fve-Fvb5:3638700	FvH4_4g24770.1	Fve-Fvb4:26782334	1.1e-134
	FvH4_5g08760.1	Fve-Fvb5:5030081	FvH4_6g28410.1	Fve-Fvb6:21886786	3e-73
	FvH4_5g22390.1	Fve-Fvb5:13771997	FvH4_6g28410.1	Fve-Fvb6:21886786	4.9e-98
	FvH4_5g24240.1	Fve-Fvb5:15530070	FvH4_6g05400.1	Fve-Fvb6:3034313	6.9e-161
	FvH4_5g24250.1	Fve-Fvb5:15544614	FvH4_6g05400.1	Fve-Fvb6:3034313	6.9e-161
	FvH4_5g24270.1	Fve-Fvb5:15563769	FvH4_6g05400.1	Fve-Fvb6:3034313	2.5e-248
	FvH4_5g24450.1	Fve-Fvb5:15805050	FvH4_6g36390.1	Fve-Fvb6:28622331	1.6e-72
	FvH4_5g32840.1	Fve-Fvb5:23709085	FvH4_7g18570.1	Fve-Fvb7:15470347	1.2e-117
	FvH4_5g34840.1	Fve-Fvb5:25497557	FvH4_6g28410.1	Fve-Fvb6:21886786	1.1e-14
	FvH4_5g34850.1	Fve-Fvb5:25508550	FvH4_6g28410.1	Fve-Fvb6:21886786	7.2e-14
	FvH4_5g39380.1	Fve-Fvb5:29086780	FvH4_5g06190.1	Fve-Fvb5:3638700	3.3e-133
	FvH4_6g05410.1	Fve-Fvb6:3043265	FvH4_3g40890.1	Fve-Fvb3:34435722	2.4e-76
	FvH4_6g11940.1	Fve-Fvb6:7150269	FvH4_1g16300.1	Fve-Fvb1:9368603	4e-76
	FvH4_6g28410.1	Fve-Fvb6:21886786	FvH4_3g06650.1	Fve-Fvb3:3819335	5.8e-157
	FvH4_6g36370.1	Fve-Fvb6:28602290	FvH4_6g36390.1	Fve-Fvb6:28622331	4.2e-243
	FvH4_6g36380.1	Fve-Fvb6:28616695	FvH4_6g36410.1	Fve-Fvb6:28637290	2.4e-243
	FvH4_6g40060.1	Fve-Fvb6:31638688	FvH4_7g18560.1	Fve-Fvb7:15467257	1.2e-245
	FvH4_6g44510.1	Fve-Fvb6:34286125	FvH4_6g46750.1	Fve-Fvb6:35585454	3.8e-74
	FvH4_6g46740.1	Fve-Fvb6:35572471	FvH4_7g01310.1	Fve-Fvb7:1725146	8.3e-177
	FvH4_6g46750.1	Fve-Fvb6:35585454	FvH4_6g46780.1	Fve-Fvb6:35603310	1.3e-143
	FvH4_6g46770.1	Fve-Fvb6:35594464	FvH4_6g46750.1	Fve-Fvb6:35585454	5.2e-135
	FvH4_6g46780.1	Fve-Fvb6:35603310	FvH4_6g48770.1	Fve-Fvb6:36660187	1.3e-191
	FvH4_6g46790.1	Fve-Fvb6:35609246	FvH4_6g48770.1	Fve-Fvb6:36660187	2.2e-32
	FvH4_6g48750.1	Fve-Fvb6:36658516	FvH4_6g46780.1	Fve-Fvb6:35603310	1.6e-38
	FvH4_6g48770.1	Fve-Fvb6:36660187	FvH4_6g46740.1	Fve-Fvb6:35572471	6.3e-138
	FvH4_6g53880.1	Fve-Fvb6:39432576	FvH4_6g28410.1	Fve-Fvb6:21886786	5.6e-75
	FvH4_7g00870.1	Fve-Fvb7:1330779	FvH4_6g46750.1	Fve-Fvb6:35585454	2.1e-34
	FvH4_7g01310.1	Fve-Fvb7:1725146	FvH4_7g01410.1	Fve-Fvb7:1810534	8.3e-247
	FvH4_7g01410.1	Fve-Fvb7:1810534	FvH4_6g46780.1	Fve-Fvb6:35603310	2e-139
	FvH4_7g06710.1	Fve-Fvb7:6763168	FvH4_5g32840.1	Fve-Fvb5:23709085	7e-11
	FvH4_7g18560.1	Fve-Fvb7:15467257	FvH4_7g18640.1	Fve-Fvb7:15502745	3.4e-229
	FvH4_7g18570.1	Fve-Fvb7:15470347	FvH4_7g18640.1	Fve-Fvb7:15502745	2.2e-220
	FvH4_7g18650.1	Fve-Fvb7:15510698	FvH4_7g18560.1	Fve-Fvb7:15467257	4.2e-114
	FvH4_7g24780.1	Fve-Fvb7:19072484	FvH4_3g44400.1	Fve-Fvb3:37021658	1.2e-40
	FvH4_7g30000.1	Fve-Fvb7:21936933	FvH4_6g11940.1	Fve-Fvb6:7150269	5.1e-68
Prunus avium	WGD
	Duplicate 1	Location	Duplicate 2	Location	E-Value
	Pav_sc0000852.1_g580.1.mk	Pav-PAV_r1.0chr1:32055698	Pav_sc0000071.1_g240.1.br	Pav-PAV_r1.0chr7:11752445	2.7e-48
	Pav_sc0002574.1_g130.1.mk	Pav-PAV_r1.0chr2:20763258	Pav_sc0000580.1_g160.1.mk	Pav-PAV_r1.0chr6:18730804	3e-113
	Pav_sc0001080.1_g730.1.mk	Pav-PAV_r1.0chr3:21939453	Pav_sc0000740.1_g140.1.mk	Pav-PAV_r1.0chr5:11557376	3.4e-11
	Pav_sc0001710.1_g1360.1.mk	Pav-PAV_r1.0chr3:4255008	Pav_sc0002156.1_g150.1.mk	Pav-PAV_r1.0chr7:17843044	4.4e-23
	TD
	Duplicate 1	Location	Duplicate 2	Location	E-Value
	Pav_sc0000023.1_g010.1.br	Pav-PAV_r1.0chr3:18575559	Pav_sc0000023.1_g020.1.br	Pav-PAV_r1.0chr3:18580538	7.8e-69
	Pav_sc0000023.1_g060.1.br	Pav-PAV_r1.0chr3:18601975	Pav_sc0000023.1_g070.1.br	Pav-PAV_r1.0chr3:18606379	2.6e-35
	Pav_sc0000023.1_g070.1.br	Pav-PAV_r1.0chr3:18606379	Pav_sc0000023.1_g080.1.br	Pav-PAV_r1.0chr3:18610461	1.7e-45
	Pav_sc0000023.1_g130.1.br	Pav-PAV_r1.0chr3:18632428	Pav_sc0000023.1_g140.1.br	Pav-PAV_r1.0chr3:18641542	1.2e-139
	Pav_sc0000023.1_g140.1.br	Pav-PAV_r1.0chr3:18641542	Pav_sc0000023.1_g150.1.br	Pav-PAV_r1.0chr3:18643841	9.8e-147
	Pav_sc0000071.1_g200.1.br	Pav-PAV_r1.0chr7:11738720	Pav_sc0000071.1_g210.1.br	Pav-PAV_r1.0chr7:11740725	4.5e-26
	Pav_sc0000071.1_g210.1.br	Pav-PAV_r1.0chr7:11740725	Pav_sc0000071.1_g230.1.br	Pav-PAV_r1.0chr7:11752020	2.8e-63
	Pav_sc0000071.1_g230.1.br	Pav-PAV_r1.0chr7:11752020	Pav_sc0000071.1_g240.1.br	Pav-PAV_r1.0chr7:11752445	1.6e-39
	Pav_sc0000071.1_g240.1.br	Pav-PAV_r1.0chr7:11752445	Pav_sc0000071.1_g250.1.br	Pav-PAV_r1.0chr7:11755712	7.3e-191
	Pav_sc0000071.1_g250.1.br	Pav-PAV_r1.0chr7:11755712	Pav_sc0000071.1_g260.1.br	Pav-PAV_r1.0chr7:11758215	1.5e-191
	Pav_sc0000071.1_g260.1.br	Pav-PAV_r1.0chr7:11758215	Pav_sc0000071.1_g270.1.br	Pav-PAV_r1.0chr7:11763970	3.4e-180
	Pav_sc0000071.1_g340.1.mk	Pav-PAV_r1.0chr7:11774842	Pav_sc0000071.1_g350.1.br	Pav-PAV_r1.0chr7:11778712	2.3e-184
	Pav_sc0000071.1_g350.1.br	Pav-PAV_r1.0chr7:11778712	Pav_sc0000071.1_g360.1.br	Pav-PAV_r1.0chr7:11788007	1.1e-181
	Pav_sc0000071.1_g360.1.br	Pav-PAV_r1.0chr7:11788007	Pav_sc0000071.1_g380.1.br	Pav-PAV_r1.0chr7:11791770	4.3e-134
	Pav_sc0000095.1_g090.1.br	Pav-PAV_r1.0chr4:10478749	Pav_sc0000095.1_g100.1.br	Pav-PAV_r1.0chr4:10481173	4.4e-167
	Pav_sc0000095.1_g100.1.br	Pav-PAV_r1.0chr4:10481173	Pav_sc0000095.1_g110.1.br	Pav-PAV_r1.0chr4:10483146	1.5e-175
	Pav_sc0000095.1_g110.1.br	Pav-PAV_r1.0chr4:10483146	Pav_sc0000095.1_g120.1.br	Pav-PAV_r1.0chr4:10486728	1.7e-184
	Pav_sc0000095.1_g200.1.br	Pav-PAV_r1.0chr4:10504943	Pav_sc0000095.1_g210.1.br	Pav-PAV_r1.0chr4:10508201	4.5e-109
	Pav_sc0000095.1_g220.1.br	Pav-PAV_r1.0chr4:10509907	Pav_sc0000095.1_g230.1.br	Pav-PAV_r1.0chr4:10515173	7.7e-59
	Pav_sc0000678.1_g020.1.br	Pav-PAV_r1.0chr8:4145295	Pav_sc0000678.1_g010.1.br	Pav-PAV_r1.0chr8:4147198	9.6e-76
	Pav_sc0000791.1_g210.1.br	Pav-PAV_r1.0chr4:11512632	Pav_sc0000791.1_g220.1.br	Pav-PAV_r1.0chr4:11517023	1.7e-235
	Pav_sc0000791.1_g220.1.br	Pav-PAV_r1.0chr4:11517023	Pav_sc0000791.1_g230.1.br	Pav-PAV_r1.0chr4:11520386	4.4e-229
	Pav_sc0000791.1_g230.1.br	Pav-PAV_r1.0chr4:11520386	Pav_sc0000791.1_g240.1.br	Pav-PAV_r1.0chr4:11522682	4.8e-59
	Pav_sc0001429.1_g120.1.br	Pav-PAV_r1.0chr4:11579315	Pav_sc0001429.1_g140.1.br	Pav-PAV_r1.0chr4:11583282	1.8e-35
	Pav_sc0002479.1_g150.1.br	Pav-PAV_r1.0chr1:19064861	Pav_sc0002479.1_g160.1.br	Pav-PAV_r1.0chr1:19066829	7.9e-113
	Pav_sc0002479.1_g160.1.br	Pav-PAV_r1.0chr1:19066829	Pav_sc0002479.1_g170.1.br	Pav-PAV_r1.0chr1:19069086	2.3e-121
	Pav_sc0002479.1_g520.1.br	Pav-PAV_r1.0chr1:19193137	Pav_sc0002479.1_g560.1.mk	Pav-PAV_r1.0chr1:19225088	1.2e-104
	Pav_sc0003148.1_g050.1.br	Pav-PAV_r1.0chr4:11638933	Pav_sc0003148.1_g060.1.br	Pav-PAV_r1.0chr4:11642920	1.6e-179
	PD
	Duplicate 1	Location	Duplicate 2	Location	E-Value
	Pav_sc0000023.1_g040.1.br	Pav-PAV_r1.0chr3:18588724	Pav_sc0000023.1_g060.1.br	Pav-PAV_r1.0chr3:18601975	3.8e-34
	Pav_sc0000023.1_g050.1.br	Pav-PAV_r1.0chr3:18593004	Pav_sc0000023.1_g070.1.br	Pav-PAV_r1.0chr3:18606379	1.2e-134
	Pav_sc0000023.1_g050.1.br	Pav-PAV_r1.0chr3:18593004	Pav_sc0000023.1_g100.1.br	Pav-PAV_r1.0chr3:18618908	5.4e-72
	Pav_sc0000023.1_g070.1.br	Pav-PAV_r1.0chr3:18606379	Pav_sc0000023.1_g090.1.br	Pav-PAV_r1.0chr3:18612196	1.9e-76
	Pav_sc0000071.1_g190.1.br	Pav-PAV_r1.0chr7:11737784	Pav_sc0000071.1_g210.1.br	Pav-PAV_r1.0chr7:11740725	7.2e-71
	Pav_sc0000071.1_g260.1.br	Pav-PAV_r1.0chr7:11758215	Pav_sc0000071.1_g300.1.br	Pav-PAV_r1.0chr7:11768494	1.3e-43
	Pav_sc0000071.1_g310.1.br	Pav-PAV_r1.0chr7:11769535	Pav_sc0000071.1_g340.1.mk	Pav-PAV_r1.0chr7:11774842	8.1e-51
	Pav_sc0000071.1_g320.1.br	Pav-PAV_r1.0chr7:11771284	Pav_sc0000071.1_g340.1.mk	Pav-PAV_r1.0chr7:11774842	1.5e-121
	Pav_sc0000095.1_g030.1.br	Pav-PAV_r1.0chr4:10463021	Pav_sc0000095.1_g120.1.br	Pav-PAV_r1.0chr4:10486728	3.5e-39
	Pav_sc0000095.1_g130.1.br	Pav-PAV_r1.0chr4:10488571	Pav_sc0000095.1_g170.1.br	Pav-PAV_r1.0chr4:10499981	1.4e-26
	Pav_sc0000095.1_g140.1.br	Pav-PAV_r1.0chr4:10491294	Pav_sc0000095.1_g160.1.br	Pav-PAV_r1.0chr4:10497053	1.9e-238
	Pav_sc0000095.1_g160.1.br	Pav-PAV_r1.0chr4:10497053	Pav_sc0000095.1_g180.1.br	Pav-PAV_r1.0chr4:10500588	1.3e-226
	Pav_sc0000095.1_g170.1.br	Pav-PAV_r1.0chr4:10499981	Pav_sc0000095.1_g190.1.br	Pav-PAV_r1.0chr4:10503241	1.6e-49
	Pav_sc0000095.1_g240.1.br	Pav-PAV_r1.0chr4:10515972	Pav_sc0000095.1_g260.1.br	Pav-PAV_r1.0chr4:10527324	1.8e-64
	Pav_sc0000100.1_g580.1.mk	Pav-PAV_r1.0chr1:10505966	Pav_sc0000100.1_g550.1.mk	Pav-PAV_r1.0chr1:10538988	2.3e-128
	Pav_sc0000678.1_g120.1.mk	Pav-PAV_r1.0chr8:4115699	Pav_sc0000678.1_g040.1.mk	Pav-PAV_r1.0chr8:4137608	3.7e-67
	Pav_sc0001429.1_g020.1.br	Pav-PAV_r1.0chr4:11552808	Pav_sc0001429.1_g090.1.br	Pav-PAV_r1.0chr4:11562436	1.2e-100
	Pav_sc0001429.1_g100.1.br	Pav-PAV_r1.0chr4:11566592	Pav_sc0001429.1_g120.1.br	Pav-PAV_r1.0chr4:11579315	2.5e-176
	Pav_sc0001429.1_g160.1.br	Pav-PAV_r1.0chr4:11589961	Pav_sc0003148.1_g060.1.br	Pav-PAV_r1.0chr4:11642920	9.3e-123
	Pav_sc0001429.1_g200.1.br	Pav-PAV_r1.0chr4:11618629	Pav_sc0003148.1_g050.1.br	Pav-PAV_r1.0chr4:11638933	8.8e-149
	Pav_sc0002358.1_g060.1.br	Pav-PAV_r1.0chr0:49651121	Pav_sc0002358.1_g100.1.br	Pav-PAV_r1.0chr0:49676375	7.4e-162
	Pav_sc0002358.1_g060.1.br	Pav-PAV_r1.0chr0:49651121	Pav_sc0002358.1_g150.1.br	Pav-PAV_r1.0chr0:49682934	2.7e-76
	Pav_sc0002358.1_g070.1.br	Pav-PAV_r1.0chr0:49655154	Pav_sc0002358.1_g140.1.br	Pav-PAV_r1.0chr0:49681333	1.9e-55
	Pav_sc0002479.1_g080.1.br	Pav-PAV_r1.0chr1:19042167	Pav_sc0002479.1_g180.1.br	Pav-PAV_r1.0chr1:19072711	8.8e-120
	Pav_sc0002479.1_g090.1.br	Pav-PAV_r1.0chr1:19043727	Pav_sc0002479.1_g150.1.br	Pav-PAV_r1.0chr1:19064861	2.9e-39
	Pav_sc0002479.1_g170.1.br	Pav-PAV_r1.0chr1:19069086	Pav_sc0002479.1_g200.1.br	Pav-PAV_r1.0chr1:19085973	2.5e-136
	Pav_sc0002479.1_g310.1.br	Pav-PAV_r1.0chr1:19125155	Pav_sc0002479.1_g380.1.br	Pav-PAV_r1.0chr1:19149838	1.9e-83
	Pav_sc0002479.1_g320.1.br	Pav-PAV_r1.0chr1:19125939	Pav_sc0002479.1_g380.1.br	Pav-PAV_r1.0chr1:19149838	5.9e-99
	Pav_sc0002479.1_g380.1.br	Pav-PAV_r1.0chr1:19149838	Pav_sc0002479.1_g520.1.br	Pav-PAV_r1.0chr1:19193137	3.6e-101
	Pav_sc0003131.1_g010.1.br	Pav-PAV_r1.0chr0:61376193	Pav_sc0003131.1_g070.1.br	Pav-PAV_r1.0chr0:61394866	3.4e-74
	Pav_sc0003131.1_g010.1.br	Pav-PAV_r1.0chr0:61376193	Pav_sc0003131.1_g110.1.br	Pav-PAV_r1.0chr0:61401140	1.4e-139
	TRD
	Duplicate 1	Location	Duplicate 2	Location	E-Value
	Pav_co4026765.1_g010.1.mk	Pav-PAV_r1.0chr0:157673391	Pav_sc0002208.1_g550.1.mk	Pav-PAV_r1.0chr1:28576088	3.8e-136
	Pav_sc0000095.1_g1630.1.mk	Pav-PAV_r1.0chr4:11293103	Pav_sc0001080.1_g730.1.mk	Pav-PAV_r1.0chr3:21939453	1.5e-34
	Pav_sc0000500.1_g560.1.mk	Pav-PAV_r1.0chr8:68572	Pav_sc0000740.1_g140.1.mk	Pav-PAV_r1.0chr5:11557376	6.4e-43
	Pav_sc0000558.1_g990.1.mk	Pav-PAV_r1.0chr8:16544029	Pav_sc0002156.1_g150.1.mk	Pav-PAV_r1.0chr7:17843044	1.2e-36
	Pav_sc0000628.1_g300.1.br	Pav-PAV_r1.0chr0:17460231	Pav_sc0000464.1_g780.1.mk	Pav-PAV_r1.0chr3:11802294	2.3e-27
	Pav_sc0001623.1_g010.1.mk	Pav-PAV_r1.0chr1:34511104	Pav_sc0000100.1_g580.1.mk	Pav-PAV_r1.0chr1:10505966	1.1e-16
	Pav_sc0001774.1_g090.1.mk	Pav-PAV_r1.0chr6:24452385	Pav_sc0000740.1_g140.1.mk	Pav-PAV_r1.0chr5:11557376	4.6e-53
	Pav_sc0002119.1_g110.1.br	Pav-PAV_r1.0chr0:45989197	Pav_sc0000464.1_g780.1.mk	Pav-PAV_r1.0chr3:11802294	3.2e-27
	Pav_sc0002710.1_g030.1.mk	Pav-PAV_r1.0chr0:55181452	Pav_sc0002208.1_g550.1.mk	Pav-PAV_r1.0chr1:28576088	2.9e-24
	DSD
	Duplicate 1	Location	Duplicate 2	Location	E-Value
	Pav_co4000035.1_g010.1.br	Pav-PAV_r1.0chr0:144846221	Pav_sc0000095.1_g130.1.br	Pav-PAV_r1.0chr4:10488571	4e-109
	Pav_co4016441.1_g010.1.br	Pav-PAV_r1.0chr0:152661294	Pav_sc0003945.1_g040.1.br	Pav-PAV_r1.0chr0:71291815	3e-89
	Pav_co4026765.1_g010.1.mk	Pav-PAV_r1.0chr0:157673391	Pav_sc0000143.1_g280.1.mk	Pav-PAV_r1.0chr2:21124190	1e-43
	Pav_co4027827.1_g010.1.br	Pav-PAV_r1.0chr0:158208997	Pav_sc0002479.1_g180.1.br	Pav-PAV_r1.0chr1:19072711	3e-108
	Pav_co4040477.1_g010.1.br	Pav-PAV_r1.0chr0:162911190	Pav_sc0002479.1_g180.1.br	Pav-PAV_r1.0chr1:19072711	4.8e-136
	Pav_co4064377.1_g010.1.mk	Pav-PAV_r1.0chr0:169640708	Pav_sc0000678.1_g120.1.mk	Pav-PAV_r1.0chr8:4115699	4.6e-23
	Pav_sc0000023.1_g010.1.br	Pav-PAV_r1.0chr3:18575559	Pav_sc0002358.1_g100.1.br	Pav-PAV_r1.0chr0:49676375	1.1e-237
	Pav_sc0000023.1_g020.1.br	Pav-PAV_r1.0chr3:18580538	Pav_sc0002358.1_g100.1.br	Pav-PAV_r1.0chr0:49676375	1.7e-52
	Pav_sc0000023.1_g040.1.br	Pav-PAV_r1.0chr3:18588724	Pav_sc0000023.1_g070.1.br	Pav-PAV_r1.0chr3:18606379	3.2e-113
	Pav_sc0000023.1_g050.1.br	Pav-PAV_r1.0chr3:18593004	Pav_sc0002358.1_g100.1.br	Pav-PAV_r1.0chr0:49676375	3.9e-210
	Pav_sc0000023.1_g060.1.br	Pav-PAV_r1.0chr3:18601975	Pav_sc0001313.1_g030.1.br	Pav-PAV_r1.0chr3:16676703	6.3e-37
	Pav_sc0000023.1_g070.1.br	Pav-PAV_r1.0chr3:18606379	Pav_sc0000023.1_g130.1.br	Pav-PAV_r1.0chr3:18632428	1.4e-253
	Pav_sc0000023.1_g080.1.br	Pav-PAV_r1.0chr3:18610461	Pav_sc0000023.1_g130.1.br	Pav-PAV_r1.0chr3:18632428	9.3e-47
	Pav_sc0000023.1_g090.1.br	Pav-PAV_r1.0chr3:18612196	Pav_sc0000023.1_g130.1.br	Pav-PAV_r1.0chr3:18632428	6.4e-77
	Pav_sc0000023.1_g100.1.br	Pav-PAV_r1.0chr3:18618908	Pav_sc0002358.1_g100.1.br	Pav-PAV_r1.0chr0:49676375	5.8e-74
	Pav_sc0000023.1_g130.1.br	Pav-PAV_r1.0chr3:18632428	Pav_sc0000023.1_g150.1.br	Pav-PAV_r1.0chr3:18643841	9.2e-165
	Pav_sc0000023.1_g140.1.br	Pav-PAV_r1.0chr3:18641542	Pav_sc0000023.1_g070.1.br	Pav-PAV_r1.0chr3:18606379	6.8e-140
	Pav_sc0000023.1_g150.1.br	Pav-PAV_r1.0chr3:18643841	Pav_sc0002358.1_g060.1.br	Pav-PAV_r1.0chr0:49651121	3.6e-148
	Pav_sc0000037.1_g060.1.mk	Pav-PAV_r1.0chr4:3427078	Pav_sc0000740.1_g140.1.mk	Pav-PAV_r1.0chr5:11557376	5.2e-37
	Pav_sc0000071.1_g190.1.br	Pav-PAV_r1.0chr7:11737784	Pav_sc0000071.1_g230.1.br	Pav-PAV_r1.0chr7:11752020	4.8e-59
	Pav_sc0000071.1_g200.1.br	Pav-PAV_r1.0chr7:11738720	Pav_sc0000071.1_g260.1.br	Pav-PAV_r1.0chr7:11758215	3.4e-18
	Pav_sc0000071.1_g210.1.br	Pav-PAV_r1.0chr7:11740725	Pav_sc0000071.1_g240.1.br	Pav-PAV_r1.0chr7:11752445	3.4e-140
	Pav_sc0000071.1_g230.1.br	Pav-PAV_r1.0chr7:11752020	Pav_sc0000071.1_g250.1.br	Pav-PAV_r1.0chr7:11755712	1.1e-38
	Pav_sc0000071.1_g240.1.br	Pav-PAV_r1.0chr7:11752445	Pav_sc0000071.1_g260.1.br	Pav-PAV_r1.0chr7:11758215	4e-253
	Pav_sc0000071.1_g250.1.br	Pav-PAV_r1.0chr7:11755712	Pav_sc0000071.1_g270.1.br	Pav-PAV_r1.0chr7:11763970	1.4e-237
	Pav_sc0000071.1_g260.1.br	Pav-PAV_r1.0chr7:11758215	Pav_sc0000071.1_g350.1.br	Pav-PAV_r1.0chr7:11778712	3.2e-146
	Pav_sc0000071.1_g270.1.br	Pav-PAV_r1.0chr7:11763970	Pav_sc0000071.1_g350.1.br	Pav-PAV_r1.0chr7:11778712	1.8e-141
	Pav_sc0000071.1_g300.1.br	Pav-PAV_r1.0chr7:11768494	Pav_sc0000071.1_g360.1.br	Pav-PAV_r1.0chr7:11788007	2.7e-44
	Pav_sc0000071.1_g310.1.br	Pav-PAV_r1.0chr7:11769535	Pav_sc0000071.1_g350.1.br	Pav-PAV_r1.0chr7:11778712	3.8e-48
	Pav_sc0000071.1_g320.1.br	Pav-PAV_r1.0chr7:11771284	Pav_sc0000071.1_g350.1.br	Pav-PAV_r1.0chr7:11778712	6.6e-98
	Pav_sc0000071.1_g340.1.mk	Pav-PAV_r1.0chr7:11774842	Pav_sc0000071.1_g360.1.br	Pav-PAV_r1.0chr7:11788007	5.4e-165
	Pav_sc0000071.1_g360.1.br	Pav-PAV_r1.0chr7:11788007	Pav_sc0000071.1_g250.1.br	Pav-PAV_r1.0chr7:11755712	1.5e-148
	Pav_sc0000071.1_g380.1.br	Pav-PAV_r1.0chr7:11791770	Pav_sc0000071.1_g350.1.br	Pav-PAV_r1.0chr7:11778712	1.5e-142
	Pav_sc0000095.1_g020.1.br	Pav-PAV_r1.0chr4:10460975	Pav_sc0003148.1_g060.1.br	Pav-PAV_r1.0chr4:11642920	1.2e-25
	Pav_sc0000095.1_g030.1.br	Pav-PAV_r1.0chr4:10463021	Pav_sc0003148.1_g060.1.br	Pav-PAV_r1.0chr4:11642920	6.5e-46
	Pav_sc0000095.1_g090.1.br	Pav-PAV_r1.0chr4:10478749	Pav_sc0003947.1_g010.1.br	Pav-PAV_r1.0chr0:71310595	7.6e-212
	Pav_sc0000095.1_g100.1.br	Pav-PAV_r1.0chr4:10481173	Pav_sc0000095.1_g120.1.br	Pav-PAV_r1.0chr4:10486728	6.3e-203
	Pav_sc0000095.1_g110.1.br	Pav-PAV_r1.0chr4:10483146	Pav_sc0003947.1_g010.1.br	Pav-PAV_r1.0chr0:71310595	3.1e-250
	Pav_sc0000095.1_g120.1.br	Pav-PAV_r1.0chr4:10486728	Pav_sc0003947.1_g010.1.br	Pav-PAV_r1.0chr0:71310595	8.3e-171
	Pav_sc0000095.1_g130.1.br	Pav-PAV_r1.0chr4:10488571	Pav_sc0000095.1_g210.1.br	Pav-PAV_r1.0chr4:10508201	1.1e-154
	Pav_sc0000095.1_g140.1.br	Pav-PAV_r1.0chr4:10491294	Pav_sc0000095.1_g180.1.br	Pav-PAV_r1.0chr4:10500588	2.6e-219
	Pav_sc0000095.1_g150.1.br	Pav-PAV_r1.0chr4:10495324	Pav_co4027827.1_g010.1.br	Pav-PAV_r1.0chr0:158208997	1.1e-59
	Pav_sc0000095.1_g160.1.br	Pav-PAV_r1.0chr4:10497053	Pav_sc0000095.1_g220.1.br	Pav-PAV_r1.0chr4:10509907	6.1e-171
	Pav_sc0000095.1_g170.1.br	Pav-PAV_r1.0chr4:10499981	Pav_sc0005880.1_g020.1.br	Pav-PAV_r1.0chr0:88468638	1.6e-49
	Pav_sc0000095.1_g180.1.br	Pav-PAV_r1.0chr4:10500588	Pav_sc0000095.1_g220.1.br	Pav-PAV_r1.0chr4:10509907	5.9e-183
	Pav_sc0000095.1_g190.1.br	Pav-PAV_r1.0chr4:10503241	Pav_sc0005880.1_g020.1.br	Pav-PAV_r1.0chr0:88468638	3.5e-81
	Pav_sc0000095.1_g200.1.br	Pav-PAV_r1.0chr4:10504943	Pav_sc0006149.1_g040.1.br	Pav-PAV_r1.0chr0:90817813	2e-109
	Pav_sc0000095.1_g210.1.br	Pav-PAV_r1.0chr4:10508201	Pav_sc0001429.1_g020.1.br	Pav-PAV_r1.0chr4:11552808	1.1e-252
	Pav_sc0000095.1_g220.1.br	Pav-PAV_r1.0chr4:10509907	Pav_sc0000095.1_g260.1.br	Pav-PAV_r1.0chr4:10527324	3.7e-172
	Pav_sc0000095.1_g230.1.br	Pav-PAV_r1.0chr4:10515173	Pav_sc0000095.1_g260.1.br	Pav-PAV_r1.0chr4:10527324	2.6e-67
	Pav_sc0000095.1_g240.1.br	Pav-PAV_r1.0chr4:10515972	Pav_sc0000095.1_g220.1.br	Pav-PAV_r1.0chr4:10509907	3.4e-63
	Pav_sc0000100.1_g550.1.mk	Pav-PAV_r1.0chr1:10538988	Pav_sc0002456.1_g180.1.mk	Pav-PAV_r1.0chr1:43156506	4.5e-41
	Pav_sc0000100.1_g580.1.mk	Pav-PAV_r1.0chr1:10505966	Pav_sc0002456.1_g180.1.mk	Pav-PAV_r1.0chr1:43156506	1.4e-101
	Pav_sc0000131.1_g550.1.mk	Pav-PAV_r1.0chr1:30132770	Pav_sc0001774.1_g090.1.mk	Pav-PAV_r1.0chr6:24452385	2.2e-51
	Pav_sc0000143.1_g280.1.mk	Pav-PAV_r1.0chr2:21124190	Pav_sc0002208.1_g550.1.mk	Pav-PAV_r1.0chr1:28576088	7.4e-53
	Pav_sc0000202.1_g120.1.br	Pav-PAV_r1.0chr8:4002368	Pav_sc0000071.1_g350.1.br	Pav-PAV_r1.0chr7:11778712	6.3e-75
	Pav_sc0000351.1_g520.1.br	Pav-PAV_r1.0chr1:18886274	Pav_sc0002479.1_g080.1.br	Pav-PAV_r1.0chr1:19042167	3.4e-92
	Pav_sc0000367.1_g260.1.br	Pav-PAV_r1.0chr1:27432989	Pav_sc0002479.1_g180.1.br	Pav-PAV_r1.0chr1:19072711	3.3e-68
	Pav_sc0000464.1_g780.1.mk	Pav-PAV_r1.0chr3:11802294	Pav_sc0000740.1_g140.1.mk	Pav-PAV_r1.0chr5:11557376	8.1e-33
	Pav_sc0000500.1_g560.1.mk	Pav-PAV_r1.0chr8:68572	Pav_sc0002710.1_g030.1.mk	Pav-PAV_r1.0chr0:55181452	1e-64
	Pav_sc0000558.1_g990.1.mk	Pav-PAV_r1.0chr8:16544029	Pav_sc0000890.1_g630.1.mk	Pav-PAV_r1.0chr1:29541037	3.1e-24
	Pav_sc0000580.1_g160.1.mk	Pav-PAV_r1.0chr6:18730804	Pav_sc0000071.1_g260.1.br	Pav-PAV_r1.0chr7:11758215	7e-75
	Pav_sc0000624.1_g2170.1.mk	Pav-PAV_r1.0chr4:20065110	Pav_sc0000678.1_g120.1.mk	Pav-PAV_r1.0chr8:4115699	2.7e-74
	Pav_sc0000628.1_g220.1.mk	Pav-PAV_r1.0chr0:17434434	Pav_sc0002119.1_g040.1.mk	Pav-PAV_r1.0chr0:45976938	3.1e-18
	Pav_sc0000678.1_g010.1.br	Pav-PAV_r1.0chr8:4147198	Pav_sc0003326.1_g160.1.br	Pav-PAV_r1.0chr3:7554499	2.7e-110
	Pav_sc0000678.1_g020.1.br	Pav-PAV_r1.0chr8:4145295	Pav_sc0000678.1_g120.1.mk	Pav-PAV_r1.0chr8:4115699	4.3e-174
	Pav_sc0000678.1_g120.1.mk	Pav-PAV_r1.0chr8:4115699	Pav_sc0008177.1_g020.1.br	Pav-PAV_r1.0chr0:107286480	3.8e-147
	Pav_sc0000740.1_g140.1.mk	Pav-PAV_r1.0chr5:11557376	Pav_sc0000678.1_g120.1.mk	Pav-PAV_r1.0chr8:4115699	6e-65
	Pav_sc0000747.1_g200.1.mk	Pav-PAV_r1.0chr1:19438177	Pav_sc0001080.1_g730.1.mk	Pav-PAV_r1.0chr3:21939453	2.3e-32
	Pav_sc0000791.1_g210.1.br	Pav-PAV_r1.0chr4:11512632	Pav_sc0000791.1_g230.1.br	Pav-PAV_r1.0chr4:11520386	2.9e-222
	Pav_sc0000791.1_g220.1.br	Pav-PAV_r1.0chr4:11517023	Pav_sc0006149.1_g040.1.br	Pav-PAV_r1.0chr0:90817813	1.1e-115
	Pav_sc0000791.1_g230.1.br	Pav-PAV_r1.0chr4:11520386	Pav_sc0006149.1_g040.1.br	Pav-PAV_r1.0chr0:90817813	1.2e-122
	Pav_sc0000791.1_g240.1.br	Pav-PAV_r1.0chr4:11522682	Pav_sc0000791.1_g220.1.br	Pav-PAV_r1.0chr4:11517023	1.3e-51
	Pav_sc0000852.1_g580.1.mk	Pav-PAV_r1.0chr1:32055698	Pav_sc0000071.1_g260.1.br	Pav-PAV_r1.0chr7:11758215	1.9e-49
	Pav_sc0000890.1_g630.1.mk	Pav-PAV_r1.0chr1:29541037	Pav_sc0000740.1_g140.1.mk	Pav-PAV_r1.0chr5:11557376	7.8e-33
	Pav_sc0001031.1_g130.1.mk	Pav-PAV_r1.0chr1:7722293	Pav_sc0000678.1_g120.1.mk	Pav-PAV_r1.0chr8:4115699	4.7e-17
	Pav_sc0001065.1_g120.1.mk	Pav-PAV_r1.0chr2:5717196	Pav_sc0000023.1_g150.1.br	Pav-PAV_r1.0chr3:18643841	7.8e-90
	Pav_sc0001080.1_g730.1.mk	Pav-PAV_r1.0chr3:21939453	Pav_sc0002247.1_g030.1.mk	Pav-PAV_r1.0chr0:47560239	2.7e-37
	Pav_sc0001267.1_g380.1.mk	Pav-PAV_r1.0chr7:2405862	Pav_sc0002710.1_g030.1.mk	Pav-PAV_r1.0chr0:55181452	2.8e-37
	Pav_sc0001313.1_g030.1.br	Pav-PAV_r1.0chr3:16676703	Pav_sc0000023.1_g130.1.br	Pav-PAV_r1.0chr3:18632428	2.9e-116
	Pav_sc0001405.1_g1300.1.mk	Pav-PAV_r1.0chr2:23555503	Pav_sc0000580.1_g160.1.mk	Pav-PAV_r1.0chr6:18730804	8.3e-70
	Pav_sc0001429.1_g020.1.br	Pav-PAV_r1.0chr4:11552808	Pav_sc0003148.1_g040.1.br	Pav-PAV_r1.0chr4:11636230	1.5e-255
	Pav_sc0001429.1_g090.1.br	Pav-PAV_r1.0chr4:11562436	Pav_sc0000095.1_g130.1.br	Pav-PAV_r1.0chr4:10488571	7.6e-116
	Pav_sc0001429.1_g100.1.br	Pav-PAV_r1.0chr4:11566592	Pav_sc0000095.1_g110.1.br	Pav-PAV_r1.0chr4:10483146	2.1e-127
	Pav_sc0001429.1_g120.1.br	Pav-PAV_r1.0chr4:11579315	Pav_sc0003947.1_g010.1.br	Pav-PAV_r1.0chr0:71310595	6.7e-160
	Pav_sc0001429.1_g140.1.br	Pav-PAV_r1.0chr4:11583282	Pav_sc0001429.1_g100.1.br	Pav-PAV_r1.0chr4:11566592	8.7e-38
	Pav_sc0001429.1_g160.1.br	Pav-PAV_r1.0chr4:11589961	Pav_sc0000095.1_g110.1.br	Pav-PAV_r1.0chr4:10483146	1.6e-122
	Pav_sc0001429.1_g200.1.br	Pav-PAV_r1.0chr4:11618629	Pav_sc0001429.1_g120.1.br	Pav-PAV_r1.0chr4:11579315	1.2e-158
	Pav_sc0001613.1_g260.1.br	Pav-PAV_r1.0chr4:18425777	Pav_sc0000095.1_g240.1.br	Pav-PAV_r1.0chr4:10515972	4.3e-37
	Pav_sc0001623.1_g010.1.mk	Pav-PAV_r1.0chr1:34511104	Pav_sc0000095.1_g130.1.br	Pav-PAV_r1.0chr4:10488571	2.1e-15
	Pav_sc0001709.1_g010.1.br	Pav-PAV_r1.0chr4:26880033	Pav_sc0000678.1_g020.1.br	Pav-PAV_r1.0chr8:4145295	1.1e-49
	Pav_sc0001774.1_g090.1.mk	Pav-PAV_r1.0chr6:24452385	Pav_sc0000678.1_g120.1.mk	Pav-PAV_r1.0chr8:4115699	2.5e-43
	Pav_sc0002119.1_g040.1.mk	Pav-PAV_r1.0chr0:45976938	Pav_sc0002710.1_g030.1.mk	Pav-PAV_r1.0chr0:55181452	2.4e-14
	Pav_sc0002119.1_g110.1.br	Pav-PAV_r1.0chr0:45989197	Pav_sc0001080.1_g730.1.mk	Pav-PAV_r1.0chr3:21939453	7.7e-21
	Pav_sc0002156.1_g150.1.mk	Pav-PAV_r1.0chr7:17843044	Pav_sc0002208.1_g550.1.mk	Pav-PAV_r1.0chr1:28576088	9.4e-39
	Pav_sc0002208.1_g550.1.mk	Pav-PAV_r1.0chr1:28576088	Pav_sc0000678.1_g120.1.mk	Pav-PAV_r1.0chr8:4115699	3.6e-25
	Pav_sc0002358.1_g070.1.br	Pav-PAV_r1.0chr0:49655154	Pav_sc0000023.1_g150.1.br	Pav-PAV_r1.0chr3:18643841	7.6e-44
	Pav_sc0002358.1_g100.1.br	Pav-PAV_r1.0chr0:49676375	Pav_sc0000023.1_g130.1.br	Pav-PAV_r1.0chr3:18632428	5.2e-147
	Pav_sc0002358.1_g130.1.br	Pav-PAV_r1.0chr0:49680456	Pav_sc0000023.1_g150.1.br	Pav-PAV_r1.0chr3:18643841	6.4e-22
	Pav_sc0002358.1_g140.1.br	Pav-PAV_r1.0chr0:49681333	Pav_sc0000023.1_g070.1.br	Pav-PAV_r1.0chr3:18606379	1.1e-103
	Pav_sc0002358.1_g150.1.br	Pav-PAV_r1.0chr0:49682934	Pav_sc0000023.1_g010.1.br	Pav-PAV_r1.0chr3:18575559	2.9e-49
	Pav_sc0002456.1_g180.1.mk	Pav-PAV_r1.0chr1:43156506	Pav_sc0000624.1_g2170.1.mk	Pav-PAV_r1.0chr4:20065110	3.3e-12
	Pav_sc0002479.1_g080.1.br	Pav-PAV_r1.0chr1:19042167	Pav_sc0001429.1_g200.1.br	Pav-PAV_r1.0chr4:11618629	1.3e-102
	Pav_sc0002479.1_g090.1.br	Pav-PAV_r1.0chr1:19043727	Pav_sc0002479.1_g160.1.br	Pav-PAV_r1.0chr1:19066829	7.5e-19
	Pav_sc0002479.1_g150.1.br	Pav-PAV_r1.0chr1:19064861	Pav_sc0002479.1_g380.1.br	Pav-PAV_r1.0chr1:19149838	1e-104
	Pav_sc0002479.1_g160.1.br	Pav-PAV_r1.0chr1:19066829	Pav_sc0002479.1_g380.1.br	Pav-PAV_r1.0chr1:19149838	6.3e-139
	Pav_sc0002479.1_g170.1.br	Pav-PAV_r1.0chr1:19069086	Pav_sc0002479.1_g380.1.br	Pav-PAV_r1.0chr1:19149838	1.3e-137
	Pav_sc0002479.1_g180.1.br	Pav-PAV_r1.0chr1:19072711	Pav_sc0003148.1_g060.1.br	Pav-PAV_r1.0chr4:11642920	4.5e-108
	Pav_sc0002479.1_g200.1.br	Pav-PAV_r1.0chr1:19085973	Pav_sc0002479.1_g380.1.br	Pav-PAV_r1.0chr1:19149838	8.9e-192
	Pav_sc0002479.1_g310.1.br	Pav-PAV_r1.0chr1:19125155	Pav_sc0002479.1_g200.1.br	Pav-PAV_r1.0chr1:19085973	2.2e-79
	Pav_sc0002479.1_g320.1.br	Pav-PAV_r1.0chr1:19125939	Pav_sc0002479.1_g160.1.br	Pav-PAV_r1.0chr1:19066829	1.9e-65
	Pav_sc0002479.1_g380.1.br	Pav-PAV_r1.0chr1:19149838	Pav_sc0000095.1_g260.1.br	Pav-PAV_r1.0chr4:10527324	6.8e-133
	Pav_sc0002479.1_g520.1.br	Pav-PAV_r1.0chr1:19193137	Pav_sc0002479.1_g200.1.br	Pav-PAV_r1.0chr1:19085973	4.4e-99
	Pav_sc0002479.1_g560.1.mk	Pav-PAV_r1.0chr1:19225088	Pav_sc0002479.1_g160.1.br	Pav-PAV_r1.0chr1:19066829	2.5e-109
	Pav_sc0002574.1_g130.1.mk	Pav-PAV_r1.0chr2:20763258	Pav_sc0000071.1_g210.1.br	Pav-PAV_r1.0chr7:11740725	7.4e-48
	Pav_sc0002792.1_g140.1.br	Pav-PAV_r1.0chr8:5897553	Pav_sc0000678.1_g020.1.br	Pav-PAV_r1.0chr8:4145295	3.6e-80
	Pav_sc0002792.1_g150.1.mk	Pav-PAV_r1.0chr8:5895951	Pav_sc0000678.1_g120.1.mk	Pav-PAV_r1.0chr8:4115699	1.2e-17
	Pav_sc0002937.1_g010.1.br	Pav-PAV_r1.0chr0:58407337	Pav_sc0003148.1_g050.1.br	Pav-PAV_r1.0chr4:11638933	1.9e-88
	Pav_sc0003131.1_g010.1.br	Pav-PAV_r1.0chr0:61376193	Pav_sc0003148.1_g060.1.br	Pav-PAV_r1.0chr4:11642920	1.3e-184
	Pav_sc0003131.1_g070.1.br	Pav-PAV_r1.0chr0:61394866	Pav_sc0003148.1_g060.1.br	Pav-PAV_r1.0chr4:11642920	2.1e-63
	Pav_sc0003131.1_g110.1.br	Pav-PAV_r1.0chr0:61401140	Pav_sc0003148.1_g060.1.br	Pav-PAV_r1.0chr4:11642920	6.2e-100
	Pav_sc0003148.1_g040.1.br	Pav-PAV_r1.0chr4:11636230	Pav_sc0006149.1_g040.1.br	Pav-PAV_r1.0chr0:90817813	9e-245
	Pav_sc0003148.1_g050.1.br	Pav-PAV_r1.0chr4:11638933	Pav_sc0006109.1_g040.1.br	Pav-PAV_r1.0chr0:90430426	1.3e-144
	Pav_sc0003148.1_g060.1.br	Pav-PAV_r1.0chr4:11642920	Pav_sc0003947.1_g010.1.br	Pav-PAV_r1.0chr0:71310595	6.2e-156
	Pav_sc0003268.1_g020.1.br	Pav-PAV_r1.0chr0:63352082	Pav_sc0000095.1_g140.1.br	Pav-PAV_r1.0chr4:10491294	2.2e-107
	Pav_sc0003326.1_g020.1.mk	Pav-PAV_r1.0chr3:7497128	Pav_sc0000678.1_g120.1.mk	Pav-PAV_r1.0chr8:4115699	9.1e-18
	Pav_sc0003326.1_g030.1.mk	Pav-PAV_r1.0chr3:7497795	Pav_sc0000678.1_g120.1.mk	Pav-PAV_r1.0chr8:4115699	1.4e-60
	Pav_sc0003326.1_g160.1.br	Pav-PAV_r1.0chr3:7554499	Pav_sc0000678.1_g020.1.br	Pav-PAV_r1.0chr8:4145295	2.3e-92
	Pav_sc0003326.1_g180.1.br	Pav-PAV_r1.0chr3:7570867	Pav_sc0008177.1_g020.1.br	Pav-PAV_r1.0chr0:107286480	2.8e-99
	Pav_sc0003945.1_g040.1.br	Pav-PAV_r1.0chr0:71291815	Pav_sc0005880.1_g030.1.br	Pav-PAV_r1.0chr0:88473327	8.4e-195
	Pav_sc0003947.1_g010.1.br	Pav-PAV_r1.0chr0:71310595	Pav_sc0006109.1_g040.1.br	Pav-PAV_r1.0chr0:90430426	3.6e-262
	Pav_sc0005055.1_g010.1.br	Pav-PAV_r1.0chr0:81391397	Pav_sc0008177.1_g020.1.br	Pav-PAV_r1.0chr0:107286480	1.7e-95
	Pav_sc0005880.1_g020.1.br	Pav-PAV_r1.0chr0:88468638	Pav_sc0001429.1_g090.1.br	Pav-PAV_r1.0chr4:11562436	1.5e-47
	Pav_sc0006109.1_g020.1.br	Pav-PAV_r1.0chr0:90427571	Pav_sc0001429.1_g200.1.br	Pav-PAV_r1.0chr4:11618629	2.3e-54
	Pav_sc0006109.1_g030.1.br	Pav-PAV_r1.0chr0:90428514	Pav_sc0000095.1_g100.1.br	Pav-PAV_r1.0chr4:10481173	3.5e-85
	Pav_sc0006149.1_g040.1.br	Pav-PAV_r1.0chr0:90817813	Pav_sc0005880.1_g030.1.br	Pav-PAV_r1.0chr0:88473327	3.8e-195
	Pav_sc0006149.1_g070.1.br	Pav-PAV_r1.0chr0:90835755	Pav_sc0005880.1_g030.1.br	Pav-PAV_r1.0chr0:88473327	2.7e-52
	Pav_sc0006149.1_g080.1.br	Pav-PAV_r1.0chr0:90837464	Pav_sc0003945.1_g040.1.br	Pav-PAV_r1.0chr0:71291815	2.2e-130
	Pav_sc0006824.1_g020.1.br	Pav-PAV_r1.0chr1:19329299	Pav_sc0002479.1_g180.1.br	Pav-PAV_r1.0chr1:19072711	3.5e-46
	Pav_sc0006824.1_g030.1.br	Pav-PAV_r1.0chr1:19329851	Pav_co4040477.1_g010.1.br	Pav-PAV_r1.0chr0:162911190	2.7e-42
	Pav_sc0010013.1_g010.1.br	Pav-PAV_r1.0chr0:120021179	Pav_sc0000095.1_g220.1.br	Pav-PAV_r1.0chr4:10509907	4.9e-92
	Pav_sc0012305.1_g010.1.br	Pav-PAV_r1.0chr0:136444601	Pav_sc0002479.1_g080.1.br	Pav-PAV_r1.0chr1:19042167	1.7e-81
Pyrus communis	WGD
	Duplicate 1	Location	Duplicate 2	Location	E-Value
	pycom01g21550	Pco-Chr1:19536021	pycom07g25150	Pco-Chr7:25582544	8.6e-199
	pycom10g17200	Pco-Chr10:20422036	pycom05g19930	Pco-Chr5:22884822	1.9e-112
	pycom10g17220	Pco-Chr10:20454289	pycom05g20020	Pco-Chr5:22938936	1.5e-106
	pycom12g15300	Pco-Chr12:17661936	pycom04g13370	Pco-Chr4:16325719	4.7e-249
	pycom12g15300	Pco-Chr12:17661936	pycom07g19720	Pco-Chr7:22021232	3.7e-161
	pycom13g09450	Pco-Chr13:6328669	pycom16g09290	Pco-Chr16:6215915	1.5e-199
	pycom15g24910	Pco-Chr15:19219235	pycom02g14140	Pco-Chr2:10725058	7.1e-48
	pycom15g07380	Pco-Chr15:4522911	pycom02g14140	Pco-Chr2:10725058	1.1e-70
	pycom15g34640	Pco-Chr15:34424535	pycom08g17310	Pco-Chr8:17460816	2e-109
	pycom15g07380	Pco-Chr15:4522911	pycom08g07860	Pco-Chr8:6339382	2.3e-62
	pycom15g01910	Pco-Chr15:1096555	pycom08g02020	Pco-Chr8:1473322	1.5e-250
	pycom15g03470	Pco-Chr15:2132742	pycom08g04880	Pco-Chr8:3740913	3.7e-127
	pycom17g00620	Pco-Chr17:437468	pycom06g12870	Pco-Chr6:17970324	2.8e-180
	pycom17g07080	Pco-Chr17:5110344	pycom09g00710	Pco-Chr9:528237	7.2e-113
	pycom17g22900	Pco-Chr17:21310861	pycom09g14560	Pco-Chr9:14281124	4.6e-246
	pycom17g15080	Pco-Chr17:12881698	pycom09g08700	Pco-Chr9:6796317	1.3e-249
	pycom17g06020	Pco-Chr17:4223770	pycom111g05680	Pco-SuperScaffold_111:3625458	2e-54
	pycom17g06030	Pco-Chr17:4226425	pycom111g05700	Pco-SuperScaffold_111:3630733	4.5e-89
	pycom17g00620	Pco-Chr17:437468	pycom111g00590	Pco-SuperScaffold_111:408892	4.8e-233
	pycom17g06040	Pco-Chr17:4234910	pycom12433g00160	Pco-tig00012433:125020	6.1e-122
	pycom02g14150	Pco-Chr2:10727993	pycom08g07900	Pco-Chr8:6375193	5.1e-46
	pycom04g13370	Pco-Chr4:16325719	pycom07g19720	Pco-Chr7:22021232	2e-160
	pycom06g12870	Pco-Chr6:17970324	pycom111g00590	Pco-SuperScaffold_111:408892	3.2e-181
	TD
	Duplicate 1	Location	Duplicate 2	Location	E-Value
	pycom02g14140	Pco-Chr2:10725058	pycom02g14150	Pco-Chr2:10727993	4.9e-92
	pycom02g17280	Pco-Chr2:15102951	pycom02g17290	Pco-Chr2:15112789	1.1e-107
	pycom04g16670	Pco-Chr4:19318071	pycom04g16680	Pco-Chr4:19328534	1.4e-237
	pycom05g19990	Pco-Chr5:22919112	pycom05g20000	Pco-Chr5:22924335	4.6e-122
	pycom06g01500	Pco-Chr6:1577835	pycom06g01510	Pco-Chr6:1610942	5.1e-238
	pycom07g07870	Pco-Chr7:7172046	pycom07g07910	Pco-Chr7:7229717	3.4e-176
	pycom08g07860	Pco-Chr8:6339382	pycom08g07870	Pco-Chr8:6355588	3.5e-50
	pycom08g07870	Pco-Chr8:6355588	pycom08g07880	Pco-Chr8:6362329	1.5e-47
	pycom10g17190	Pco-Chr10:20398809	pycom10g17200	Pco-Chr10:20422036	6.1e-186
	pycom10g17200	Pco-Chr10:20422036	pycom10g17210	Pco-Chr10:20430604	2.1e-142
	pycom10g17210	Pco-Chr10:20430604	pycom10g17220	Pco-Chr10:20454289	2.4e-112
	pycom111g05680	Pco-SuperScaffold_111:3625458	pycom111g05700	Pco-SuperScaffold_111:3630733	3.7e-104
	pycom111g05710	Pco-SuperScaffold_111:3636371	pycom111g05720	Pco-SuperScaffold_111:3640687	1.4e-50
	pycom12g03300	Pco-Chr12:3038012	pycom12g03320	Pco-Chr12:3062128	1.4e-83
	pycom13g09440	Pco-Chr13:6316883	pycom13g09450	Pco-Chr13:6328669	1.2e-93
	pycom13g09510	Pco-Chr13:6379836	pycom13g09520	Pco-Chr13:6389407	7.8e-116
	pycom13g09930	Pco-Chr13:6623350	pycom13g09940	Pco-Chr13:6646382	2.5e-199
	pycom17g06020	Pco-Chr17:4223770	pycom17g06030	Pco-Chr17:4226425	2.3e-85
	pycom17g06030	Pco-Chr17:4226425	pycom17g06040	Pco-Chr17:4234910	8.4e-96
	pycom17g06040	Pco-Chr17:4234910	pycom17g06050	Pco-Chr17:4244742	3e-91
	pycom17g06050	Pco-Chr17:4244742	pycom17g06060	Pco-Chr17:4253459	6.2e-57
	PD
	pycom02g01330	Pco-Chr2:774820	pycom02g01390	Pco-Chr2:826349	1e-130
	pycom04g01280	Pco-Chr4:1149312	pycom04g01300	Pco-Chr4:1166548	3.2e-198
	pycom04g16630	Pco-Chr4:19297436	pycom04g16670	Pco-Chr4:19318071	1.1e-237
	pycom05g19940	Pco-Chr5:22897013	pycom05g19970	Pco-Chr5:22909368	5.8e-130
	pycom05g19940	Pco-Chr5:22897013	pycom05g19980	Pco-Chr5:22913279	3.7e-45
	pycom05g19970	Pco-Chr5:22909368	pycom05g19990	Pco-Chr5:22919112	2.6e-130
	pycom05g20000	Pco-Chr5:22924335	pycom05g20020	Pco-Chr5:22938936	4e-251
	pycom06g01300	Pco-Chr6:1331448	pycom06g01320	Pco-Chr6:1337744	1.5e-262
	pycom06g01320	Pco-Chr6:1337744	pycom06g01340	Pco-Chr6:1356319	1.1e-73
	pycom06g01500	Pco-Chr6:1577835	pycom06g01520	Pco-Chr6:1626203	5.7e-192
	pycom07g07910	Pco-Chr7:7229717	pycom07g07950	Pco-Chr7:7294720	6.1e-221
	pycom08g07870	Pco-Chr8:6355588	pycom08g07900	Pco-Chr8:6375193	1.4e-89
	pycom111g05670	Pco-SuperScaffold_111:3618652	pycom111g05700	Pco-SuperScaffold_111:3630733	1.1e-136
	pycom13g09460	Pco-Chr13:6337687	pycom13g09510	Pco-Chr13:6379836	6.8e-35
	pycom15g34640	Pco-Chr15:34424535	pycom15g34680	Pco-Chr15:34459958	2.2e-20
	pycom17g05440	Pco-Chr17:3864628	pycom17g05520	Pco-Chr17:3926546	6.7e-263
	TRD
	pycom02g23390	Pco-Chr2:21448103	pycom10g17200	Pco-Chr10:20422036	6.6e-137
	pycom04g00550	Pco-Chr4:537834	pycom17g15080	Pco-Chr17:12881698	5.9e-69
	pycom06g08230	Pco-Chr6:13365270	pycom05g20020	Pco-Chr5:22938936	1.3e-38
	pycom09g14850	Pco-Chr9:14650786	pycom09g14560	Pco-Chr9:14281124	9.4e-140
	pycom09g14880	Pco-Chr9:14661696	pycom09g14560	Pco-Chr9:14281124	6.2e-49
	pycom10g24650	Pco-Chr10:26452465	pycom10g17200	Pco-Chr10:20422036	3e-126
	pycom11g24430	Pco-Chr11:27331646	pycom10g17200	Pco-Chr10:20422036	2.5e-135
	pycom14g01050	Pco-Chr14:741310	pycom10g17200	Pco-Chr10:20422036	7.8e-83
	pycom14g01330	Pco-Chr14:946708	pycom10g17200	Pco-Chr10:20422036	7.9e-87
	pycom14g07130	Pco-Chr14:7104546	pycom16g09390	Pco-Chr16:6295600	3e-89
	pycom14g12950	Pco-Chr14:15968649	pycom16g09390	Pco-Chr16:6295600	3.3e-122
	pycom15g00110	Pco-Chr15:68256	pycom10g17200	Pco-Chr10:20422036	1.6e-61
	pycom16g06450	Pco-Chr16:4140298	pycom10g17200	Pco-Chr10:20422036	8.4e-25
	pycom17g19370	Pco-Chr17:17197625	pycom17g15080	Pco-Chr17:12881698	1.2e-76
	pycom17g19380	Pco-Chr17:17198514	pycom17g15080	Pco-Chr17:12881698	9.4e-144
	pycom17g20210	Pco-Chr17:18357971	pycom17g22900	Pco-Chr17:21310861	1.4e-38
	pycom17g20220	Pco-Chr17:18369196	pycom02g14140	Pco-Chr2:10725058	4.5e-122
	DSD
	pycom01g21550	Pco-Chr1:19536021	pycom17g20220	Pco-Chr17:18369196	3.9e-34
	pycom02g01330	Pco-Chr2:774820	pycom06g01320	Pco-Chr6:1337744	5e-130
	pycom02g01390	Pco-Chr2:826349	pycom06g01300	Pco-Chr6:1331448	1.5e-242
	pycom02g14140	Pco-Chr2:10725058	pycom04g13370	Pco-Chr4:16325719	4.8e-63
	pycom02g14150	Pco-Chr2:10727993	pycom17g20220	Pco-Chr17:18369196	1e-115
	pycom02g17280	Pco-Chr2:15102951	pycom13g09440	Pco-Chr13:6316883	1.7e-185
	pycom02g17290	Pco-Chr2:15112789	pycom13g09450	Pco-Chr13:6328669	1.8e-269
	pycom02g23390	Pco-Chr2:21448103	pycom05g19990	Pco-Chr5:22919112	2.8e-151
	pycom03g06420	Pco-Chr3:5003452	pycom06g01320	Pco-Chr6:1337744	5.9e-178
	pycom04g00550	Pco-Chr4:537834	pycom09g08700	Pco-Chr9:6796317	1.1e-67
	pycom04g01280	Pco-Chr4:1149312	pycom15g34640	Pco-Chr15:34424535	6.2e-77
	pycom04g01300	Pco-Chr4:1166548	pycom15g34640	Pco-Chr15:34424535	3.5e-95
	pycom04g13370	Pco-Chr4:16325719	pycom12g15300	Pco-Chr12:17661936	7.4e-248
	pycom04g16630	Pco-Chr4:19297436	pycom04g16680	Pco-Chr4:19328534	2.4e-245
	pycom04g16670	Pco-Chr4:19318071	pycom09g14560	Pco-Chr9:14281124	2.5e-165
	pycom04g16680	Pco-Chr4:19328534	pycom17g22900	Pco-Chr17:21310861	3.4e-171
	pycom05g19930	Pco-Chr5:22884822	pycom10g17220	Pco-Chr10:20454289	1.6e-159
	pycom05g19940	Pco-Chr5:22897013	pycom10g17210	Pco-Chr10:20430604	2e-151
	pycom05g19970	Pco-Chr5:22909368	pycom10g17200	Pco-Chr10:20422036	1.3e-142
	pycom05g19980	Pco-Chr5:22913279	pycom10g17210	Pco-Chr10:20430604	2.7e-59
	pycom05g19990	Pco-Chr5:22919112	pycom10g17210	Pco-Chr10:20430604	2e-146
	pycom05g20000	Pco-Chr5:22924335	pycom10g17210	Pco-Chr10:20430604	1.2e-133
	pycom05g20020	Pco-Chr5:22938936	pycom10g17210	Pco-Chr10:20430604	5.1e-145
	pycom06g01300	Pco-Chr6:1331448	pycom06g01500	Pco-Chr6:1577835	8.1e-245
	pycom06g01320	Pco-Chr6:1337744	pycom06g01500	Pco-Chr6:1577835	8.2e-244
	pycom06g01340	Pco-Chr6:1356319	pycom06g01300	Pco-Chr6:1331448	1.1e-73
	pycom06g01520	Pco-Chr6:1626203	pycom06g01320	Pco-Chr6:1337744	6.7e-193
	pycom06g08230	Pco-Chr6:13365270	pycom05g20000	Pco-Chr5:22924335	1.3e-38
	pycom06g12870	Pco-Chr6:17970324	pycom17g00620	Pco-Chr17:437468	1e-179
	pycom07g00670	Pco-Chr7:585681	pycom17g06040	Pco-Chr17:4234910	4.4e-83
	pycom07g07870	Pco-Chr7:7172046	pycom07g07950	Pco-Chr7:7294720	5.6e-179
	pycom07g07910	Pco-Chr7:7229717	pycom111g05260	Pco-SuperScaffold_111:3394587	2.1e-141
	pycom07g07950	Pco-Chr7:7294720	pycom111g05260	Pco-SuperScaffold_111:3394587	4.5e-144
	pycom07g19720	Pco-Chr7:22021232	pycom12g15300	Pco-Chr12:17661936	5.1e-159
	pycom07g20300	Pco-Chr7:22444991	pycom15g01910	Pco-Chr15:1096555	2.5e-79
	pycom07g25150	Pco-Chr7:25582544	pycom01g21550	Pco-Chr1:19536021	1.3e-199
	pycom08g02020	Pco-Chr8:1473322	pycom15g01910	Pco-Chr15:1096555	2.6e-250
	pycom08g04880	Pco-Chr8:3740913	pycom15g03470	Pco-Chr15:2132742	6.7e-127
	pycom08g07860	Pco-Chr8:6339382	pycom17g20220	Pco-Chr17:18369196	8.6e-25
	pycom08g07870	Pco-Chr8:6355588	pycom15g07380	Pco-Chr15:4522911	6.6e-145
	pycom08g07880	Pco-Chr8:6362329	pycom15g07380	Pco-Chr15:4522911	3.8e-48
	pycom08g07900	Pco-Chr8:6375193	pycom15g07380	Pco-Chr15:4522911	5.5e-125
	pycom08g17310	Pco-Chr8:17460816	pycom15g34640	Pco-Chr15:34424535	6e-109
	pycom09g00710	Pco-Chr9:528237	pycom111g05670	Pco-SuperScaffold_111:3618652	7e-155
	pycom09g08700	Pco-Chr9:6796317	pycom17g15080	Pco-Chr17:12881698	4.5e-250
	pycom09g14560	Pco-Chr9:14281124	pycom17g22900	Pco-Chr17:21310861	6.4e-246
	pycom09g14850	Pco-Chr9:14650786	pycom17g22900	Pco-Chr17:21310861	1.1e-137
	pycom09g14880	Pco-Chr9:14661696	pycom17g22900	Pco-Chr17:21310861	5.2e-48
	pycom09g17650	Pco-Chr9:18184417	pycom12g03320	Pco-Chr12:3062128	1.3e-43
	pycom10g17180	Pco-Chr10:20378980	pycom13g09930	Pco-Chr13:6623350	1e-45
	pycom10g17190	Pco-Chr10:20398809	pycom10g17210	Pco-Chr10:20430604	1.3e-116
	pycom10g17220	Pco-Chr10:20454289	pycom10g17200	Pco-Chr10:20422036	2.8e-108
	pycom10g23680	Pco-Chr10:25764525	pycom17g00620	Pco-Chr17:437468	1.2e-50
	pycom10g24650	Pco-Chr10:26452465	pycom10g17210	Pco-Chr10:20430604	4.5e-130
	pycom111g00590	Pco-SuperScaffold_111:408892	pycom17g00620	Pco-Chr17:437468	8e-233
	pycom111g05260	Pco-SuperScaffold_111:3394587	pycom14g07130	Pco-Chr14:7104546	6.1e-82
	pycom111g05670	Pco-SuperScaffold_111:3618652	pycom17g06040	Pco-Chr17:4234910	1.8e-145
	pycom111g05680	Pco-SuperScaffold_111:3625458	pycom17g06040	Pco-Chr17:4234910	3e-58
	pycom111g05700	Pco-SuperScaffold_111:3630733	pycom17g06040	Pco-Chr17:4234910	1.5e-152
	pycom111g05710	Pco-SuperScaffold_111:3636371	pycom17g06040	Pco-Chr17:4234910	3.8e-67
	pycom111g05720	Pco-SuperScaffold_111:3640687	pycom12433g00160	Pco-tig00012433:125020	1.6e-139
	pycom11g17880	Pco-Chr11:20206157	pycom11g24430	Pco-Chr11:27331646	1.8e-16
	pycom11g24430	Pco-Chr11:27331646	pycom10g17210	Pco-Chr10:20430604	3.3e-127
	pycom12433g00160	Pco-tig00012433:125020	pycom111g05670	Pco-SuperScaffold_111:3618652	2e-93
	pycom12g03300	Pco-Chr12:3038012	pycom06g01300	Pco-Chr6:1331448	8.5e-52
	pycom12g03320	Pco-Chr12:3062128	pycom06g01300	Pco-Chr6:1331448	4.9e-148
	pycom12g15300	Pco-Chr12:17661936	pycom15g07380	Pco-Chr15:4522911	3.9e-86
	pycom13g09440	Pco-Chr13:6316883	pycom13g09510	Pco-Chr13:6379836	5.5e-94
	pycom13g09450	Pco-Chr13:6328669	pycom13g09510	Pco-Chr13:6379836	4.6e-116
	pycom13g09460	Pco-Chr13:6337687	pycom13g09930	Pco-Chr13:6623350	5.3e-80
	pycom13g09510	Pco-Chr13:6379836	pycom16g09290	Pco-Chr16:6215915	1.6e-116
	pycom13g09520	Pco-Chr13:6389407	pycom13g09930	Pco-Chr13:6623350	1e-105
	pycom13g09930	Pco-Chr13:6623350	pycom16g09290	Pco-Chr16:6215915	7.4e-95
	pycom13g09940	Pco-Chr13:6646382	pycom13g09510	Pco-Chr13:6379836	4.3e-94
	pycom14g01050	Pco-Chr14:741310	pycom10g24650	Pco-Chr10:26452465	4.4e-118
	pycom14g01330	Pco-Chr14:946708	pycom10g24650	Pco-Chr10:26452465	1.2e-122
	pycom14g12950	Pco-Chr14:15968649	pycom02g23390	Pco-Chr2:21448103	2.3e-83
	pycom15g00110	Pco-Chr15:68256	pycom05g19940	Pco-Chr5:22897013	5.9e-61
	pycom15g01910	Pco-Chr15:1096555	pycom06g01320	Pco-Chr6:1337744	1.1e-54
	pycom15g03470	Pco-Chr15:2132742	pycom17g00620	Pco-Chr17:437468	1.6e-18
	pycom15g07380	Pco-Chr15:4522911	pycom17g20220	Pco-Chr17:18369196	4.1e-86
	pycom15g24910	Pco-Chr15:19219235	pycom17g20220	Pco-Chr17:18369196	7.5e-74
	pycom16g06450	Pco-Chr16:4140298	pycom05g19940	Pco-Chr5:22897013	9.6e-29
	pycom16g09290	Pco-Chr16:6215915	pycom13g09450	Pco-Chr13:6328669	1.8e-200
	pycom16g09300	Pco-Chr16:6220139	pycom13g09930	Pco-Chr13:6623350	6.5e-62
	pycom16g09390	Pco-Chr16:6295600	pycom10g17200	Pco-Chr10:20422036	1.2e-135
	pycom17g00620	Pco-Chr17:437468	pycom17g22900	Pco-Chr17:21310861	2e-74
	pycom17g05440	Pco-Chr17:3864628	pycom17g06020	Pco-Chr17:4223770	3e-210
	pycom17g05520	Pco-Chr17:3926546	pycom17g06020	Pco-Chr17:4223770	1.7e-213
	pycom17g06020	Pco-Chr17:4223770	pycom17g06040	Pco-Chr17:4234910	5.6e-140
	pycom17g06030	Pco-Chr17:4226425	pycom17g06060	Pco-Chr17:4253459	1.3e-85
	pycom17g06040	Pco-Chr17:4234910	pycom17g06060	Pco-Chr17:4253459	1.4e-155
	pycom17g06050	Pco-Chr17:4244742	pycom111g05700	Pco-SuperScaffold_111:3630733	1.9e-58
	pycom17g07080	Pco-Chr17:5110344	pycom111g05670	Pco-SuperScaffold_111:3618652	7.7e-91
	pycom17g20210	Pco-Chr17:18357971	pycom04g16630	Pco-Chr4:19297436	8.5e-44
Prunus persica	WGD
	Duplicate 1	Location	Duplicate 2	Location	E-Value
	Prupe.1G432300.1	Ppe-Pp01:37011034	Prupe.7G130100.1	Ppe-Pp07:14991193	2e-96
	Prupe.2G246800.1	Ppe-Pp02:26334254	Prupe.6G271700.1	Ppe-Pp06:25747746	2.9e-165
	Prupe.3G309400.1	Ppe-Pp03:26917259	Prupe.5G147300.1	Ppe-Pp05:13518654	8.9e-190
	TD
	Duplicate 1	Location	Duplicate 2	Location	E-Value
	Prupe.1G236400.1	Ppe-Pp01:25056395	Prupe.1G236500.1	Ppe-Pp01:25058367	2.2e-116
	Prupe.1G236500.1	Ppe-Pp01:25058367	Prupe.1G236600.1	Ppe-Pp01:25060625	8.2e-148
	Prupe.1G236600.1	Ppe-Pp01:25060625	Prupe.1G236700.1	Ppe-Pp01:25068902	4.9e-164
	Prupe.1G236700.1	Ppe-Pp01:25068902	Prupe.1G236800.1	Ppe-Pp01:25095222	2.6e-226
	Prupe.1G237100.1	Ppe-Pp01:25164161	Prupe.1G237200.1	Ppe-Pp01:25174741	4.8e-116
	Prupe.1G432300.1	Ppe-Pp01:37011034	Prupe.1G432400.1	Ppe-Pp01:37017772	6.8e-270
	Prupe.1G432400.1	Ppe-Pp01:37017772	Prupe.1G432500.1	Ppe-Pp01:37022480	5.3e-222
	Prupe.3G101400.1	Ppe-Pp03:7787616	Prupe.3G101500.1	Ppe-Pp03:7866225	6.3e-249
	Prupe.3G101500.1	Ppe-Pp03:7866225	Prupe.3G101600.1	Ppe-Pp03:7884267	8.8e-183
	Prupe.3G101700.1	Ppe-Pp03:7902701	Prupe.3G101800.1	Ppe-Pp03:7911190	9.7e-189
	Prupe.3G101800.1	Ppe-Pp03:7911190	Prupe.3G101900.1	Ppe-Pp03:7919237	6.2e-159
	Prupe.3G252700.1	Ppe-Pp03:24216982	Prupe.3G252800.1	Ppe-Pp03:24227989	3.6e-149
	Prupe.3G252800.1	Ppe-Pp03:24227989	Prupe.3G252900.1	Ppe-Pp03:24236145	1.4e-133
	Prupe.3G253400.1	Ppe-Pp03:24256517	Prupe.3G253500.1	Ppe-Pp03:24278986	1.1e-246
	Prupe.3G253600.1	Ppe-Pp03:24282958	Prupe.3G253700.1	Ppe-Pp03:24299752	8.7e-265
	Prupe.3G253700.1	Ppe-Pp03:24299752	Prupe.3G253800.1	Ppe-Pp03:24303374	1.6e-213
	Prupe.3G253800.1	Ppe-Pp03:24303374	Prupe.3G253900.1	Ppe-Pp03:24314921	1.4e-243
	Prupe.4G140700.1	Ppe-Pp04:7877719	Prupe.4G140800.1	Ppe-Pp04:7905936	2.4e-195
	Prupe.4G142000.1	Ppe-Pp04:8153781	Prupe.4G142100.1	Ppe-Pp04:8157896	1.7e-138
	Prupe.5G017800.1	Ppe-Pp05:1901095	Prupe.5G017900.1	Ppe-Pp05:1916351	1.1e-55
	Prupe.5G018000.1	Ppe-Pp05:1936041	Prupe.5G018100.1	Ppe-Pp05:1951681	2.2e-97
	Prupe.5G018100.1	Ppe-Pp05:1951681	Prupe.5G018200.1	Ppe-Pp05:1981565	8e-170
	Prupe.7G129900.1	Ppe-Pp07:14983102	Prupe.7G130000.1	Ppe-Pp07:14990778	2e-62
	Prupe.7G130000.1	Ppe-Pp07:14990778	Prupe.7G130100.1	Ppe-Pp07:14991193	9e-39
	Prupe.7G130100.1	Ppe-Pp07:14991193	Prupe.7G130200.1	Ppe-Pp07:14996072	1.8e-190
	Prupe.7G130200.1	Ppe-Pp07:14996072	Prupe.7G130300.1	Ppe-Pp07:15001715	1.9e-152
	Prupe.7G130300.1	Ppe-Pp07:15001715	Prupe.7G130400.1	Ppe-Pp07:15007484	9.5e-163
	Prupe.7G130400.1	Ppe-Pp07:15007484	Prupe.7G130500.1	Ppe-Pp07:15012640	1.3e-167
	Prupe.7G130500.1	Ppe-Pp07:15012640	Prupe.7G130600.1	Ppe-Pp07:15015034	1.4e-185
	Prupe.7G130600.1	Ppe-Pp07:15015034	Prupe.7G130700.1	Ppe-Pp07:15019087	7.2e-133
	PD
	Duplicate 1	Location	Duplicate 2	Location	E-Value
	Prupe.1G079800.1	Ppe-Pp01:5832058	Prupe.1G080100.1	Ppe-Pp01:5858547	4.7e-202
	Prupe.1G235900.1	Ppe-Pp01:24953898	Prupe.1G236400.1	Ppe-Pp01:25056395	4.7e-16
	Prupe.3G027700.1	Ppe-Pp03:2061340	Prupe.3G027900.1	Ppe-Pp03:2084745	1.2e-266
	Prupe.3G100800.1	Ppe-Pp03:7731043	Prupe.3G101000.1	Ppe-Pp03:7746825	1e-260
	Prupe.3G101100.1	Ppe-Pp03:7763895	Prupe.3G101700.1	Ppe-Pp03:7902701	1.5e-202
	Prupe.3G253000.1	Ppe-Pp03:24237635	Prupe.3G253200.1	Ppe-Pp03:24240980	9.5e-251
	Prupe.3G253200.1	Ppe-Pp03:24240980	Prupe.3G253400.1	Ppe-Pp03:24256517	4.6e-229
	Prupe.3G253900.1	Ppe-Pp03:24314921	Prupe.3G254200.1	Ppe-Pp03:24334868	1.3e-217
	Prupe.3G253900.1	Ppe-Pp03:24314921	Prupe.3G254400.1	Ppe-Pp03:24340664	2.3e-114
	Prupe.3G254000.1	Ppe-Pp03:24322105	Prupe.3G254300.1	Ppe-Pp03:24338286	4.6e-138
	Prupe.4G140800.1	Ppe-Pp04:7905936	Prupe.4G141500.1	Ppe-Pp04:8037063	5e-82
	Prupe.7G029300.1	Ppe-Pp07:5437341	Prupe.7G030000.1	Ppe-Pp07:5521911	5.1e-249
	Prupe.7G130600.1	Ppe-Pp07:15015034	Prupe.7G130800.1	Ppe-Pp07:15023238	4.1e-107
	TRD
	Duplicate 1	Location	Duplicate 2	Location	E-Value
	Prupe.1G354400.1	Ppe-Pp01:32914119	Prupe.1G237100.1	Ppe-Pp01:25164161	2.5e-45
	Prupe.1G471500.1	Ppe-Pp01:39245027	Prupe.6G341800.1	Ppe-Pp06:29491147	3.1e-57
	Prupe.2G018000.1	Ppe-Pp02:1695989	Prupe.1G079800.1	Ppe-Pp01:5832058	2.4e-163
	Prupe.8G200500.1	Ppe-Pp08:18973368	Prupe.7G234200.1	Ppe-Pp07:20401513	7.7e-37
	DSD
	Duplicate 1	Location	Duplicate 2	Location	E-Value
	Prupe.1G079800.1	Ppe-Pp01:5832058	Prupe.3G101900.1	Ppe-Pp03:7919237	4.5e-96
	Prupe.1G080100.1	Ppe-Pp01:5858547	Prupe.2G018000.1	Ppe-Pp02:1695989	2.3e-126
	Prupe.1G163500.1	Ppe-Pp01:13133384	Prupe.1G533000.1	Ppe-Pp01:43577826	1.6e-103
	Prupe.1G235900.1	Ppe-Pp01:24953898	Prupe.1G236600.1	Ppe-Pp01:25060625	4.3e-25
	Prupe.1G236400.1	Ppe-Pp01:25056395	Prupe.1G236800.1	Ppe-Pp01:25095222	8.4e-108
	Prupe.1G236500.1	Ppe-Pp01:25058367	Prupe.1G236800.1	Ppe-Pp01:25095222	1.5e-136
	Prupe.1G236600.1	Ppe-Pp01:25060625	Prupe.1G236800.1	Ppe-Pp01:25095222	8.3e-164
	Prupe.1G236700.1	Ppe-Pp01:25068902	Prupe.4G142000.1	Ppe-Pp04:8153781	6.6e-129
	Prupe.1G236800.1	Ppe-Pp01:25095222	Prupe.4G142000.1	Ppe-Pp04:8153781	2.3e-126
	Prupe.1G237100.1	Ppe-Pp01:25164161	Prupe.1G236700.1	Ppe-Pp01:25068902	1.3e-113
	Prupe.1G237200.1	Ppe-Pp01:25174741	Prupe.1G236500.1	Ppe-Pp01:25058367	3.2e-110
	Prupe.1G354400.1	Ppe-Pp01:32914119	Prupe.1G236700.1	Ppe-Pp01:25068902	1.1e-61
	Prupe.1G374800.1	Ppe-Pp01:34019118	Prupe.2G253100.1	Ppe-Pp02:26661181	4.2e-81
	Prupe.1G391500.1	Ppe-Pp01:34879928	Prupe.3G309400.1	Ppe-Pp03:26917259	3.9e-42
	Prupe.1G432300.1	Ppe-Pp01:37011034	Prupe.1G432500.1	Ppe-Pp01:37022480	1.1e-219
	Prupe.1G432400.1	Ppe-Pp01:37017772	Prupe.7G130100.1	Ppe-Pp07:14991193	2.6e-96
	Prupe.1G432500.1	Ppe-Pp01:37022480	Prupe.7G130200.1	Ppe-Pp07:14996072	3.4e-91
	Prupe.1G471500.1	Ppe-Pp01:39245027	Prupe.1G533000.1	Ppe-Pp01:43577826	2.4e-17
	Prupe.1G533000.1	Ppe-Pp01:43577826	Prupe.3G101900.1	Ppe-Pp03:7919237	1.4e-14
	Prupe.2G010800.1	Ppe-Pp02:970367	Prupe.3G253600.1	Ppe-Pp03:24282958	9.8e-86
	Prupe.2G018000.1	Ppe-Pp02:1695989	Prupe.3G101500.1	Ppe-Pp03:7866225	5.4e-78
	Prupe.2G246800.1	Ppe-Pp02:26334254	Prupe.1G432500.1	Ppe-Pp01:37022480	2.7e-86
	Prupe.2G253100.1	Ppe-Pp02:26661181	Prupe.3G309400.1	Ppe-Pp03:26917259	2.6e-51
	Prupe.2G298600.1	Ppe-Pp02:28806693	Prupe.6G271700.1	Ppe-Pp06:25747746	2.7e-69
	Prupe.3G027700.1	Ppe-Pp03:2061340	Prupe.5G016100.1	Ppe-Pp05:1756764	4.8e-74
	Prupe.3G027900.1	Ppe-Pp03:2084745	Prupe.5G016100.1	Ppe-Pp05:1756764	5e-71
	Prupe.3G095000.1	Ppe-Pp03:7124135	Prupe.3G101700.1	Ppe-Pp03:7902701	4.4e-197
	Prupe.3G100800.1	Ppe-Pp03:7731043	Prupe.3G101500.1	Ppe-Pp03:7866225	2.7e-221
	Prupe.3G101000.1	Ppe-Pp03:7746825	Prupe.3G101500.1	Ppe-Pp03:7866225	3.3e-221
	Prupe.3G101100.1	Ppe-Pp03:7763895	Prupe.3G101800.1	Ppe-Pp03:7911190	3e-182
	Prupe.3G101400.1	Ppe-Pp03:7787616	Prupe.3G101900.1	Ppe-Pp03:7919237	3.9e-198
	Prupe.3G101500.1	Ppe-Pp03:7866225	Prupe.3G101900.1	Ppe-Pp03:7919237	1.9e-200
	Prupe.3G101600.1	Ppe-Pp03:7884267	Prupe.3G101400.1	Ppe-Pp03:7787616	1.6e-184
	Prupe.3G101700.1	Ppe-Pp03:7902701	Prupe.3G101900.1	Ppe-Pp03:7919237	1e-174
	Prupe.3G159900.1	Ppe-Pp03:17849284	Prupe.5G018100.1	Ppe-Pp05:1951681	3.1e-76
	Prupe.3G252700.1	Ppe-Pp03:24216982	Prupe.3G253200.1	Ppe-Pp03:24240980	1.3e-167
	Prupe.3G252800.1	Ppe-Pp03:24227989	Prupe.3G253500.1	Ppe-Pp03:24278986	4.1e-153
	Prupe.3G252900.1	Ppe-Pp03:24236145	Prupe.3G253900.1	Ppe-Pp03:24314921	5.8e-108
	Prupe.3G253000.1	Ppe-Pp03:24237635	Prupe.3G253400.1	Ppe-Pp03:24256517	2.7e-229
	Prupe.3G253100.1	Ppe-Pp03:24240283	Prupe.3G253600.1	Ppe-Pp03:24282958	7.9e-130
	Prupe.3G253200.1	Ppe-Pp03:24240980	Prupe.3G253500.1	Ppe-Pp03:24278986	9.2e-238
	Prupe.3G253300.1	Ppe-Pp03:24254452	Prupe.3G253600.1	Ppe-Pp03:24282958	1.8e-148
	Prupe.3G253600.1	Ppe-Pp03:24282958	Prupe.3G253900.1	Ppe-Pp03:24314921	1.3e-220
	Prupe.3G253700.1	Ppe-Pp03:24299752	Prupe.3G253900.1	Ppe-Pp03:24314921	2.9e-220
	Prupe.3G253800.1	Ppe-Pp03:24303374	Prupe.3G254200.1	Ppe-Pp03:24334868	7.2e-219
	Prupe.3G254000.1	Ppe-Pp03:24322105	Prupe.3G253400.1	Ppe-Pp03:24256517	6.6e-76
	Prupe.3G254300.1	Ppe-Pp03:24338286	Prupe.3G253600.1	Ppe-Pp03:24282958	3e-143
	Prupe.3G254400.1	Ppe-Pp03:24340664	Prupe.3G253600.1	Ppe-Pp03:24282958	1.1e-119
	Prupe.3G309400.1	Ppe-Pp03:26917259	Prupe.3G101500.1	Ppe-Pp03:7866225	1.3e-79
	Prupe.4G057600.1	Ppe-Pp04:2747322	Prupe.3G309400.1	Ppe-Pp03:26917259	3.7e-50
	Prupe.4G140700.1	Ppe-Pp04:7877719	Prupe.4G141500.1	Ppe-Pp04:8037063	4e-70
	Prupe.4G140800.1	Ppe-Pp04:7905936	Prupe.1G236600.1	Ppe-Pp01:25060625	1.3e-66
	Prupe.4G141500.1	Ppe-Pp04:8037063	Prupe.7G029300.1	Ppe-Pp07:5437341	2.2e-63
	Prupe.4G142100.1	Ppe-Pp04:8157896	Prupe.1G236600.1	Ppe-Pp01:25060625	2.2e-124
	Prupe.5G017800.1	Ppe-Pp05:1901095	Prupe.5G018100.1	Ppe-Pp05:1951681	4.6e-266
	Prupe.5G017900.1	Ppe-Pp05:1916351	Prupe.5G018200.1	Ppe-Pp05:1981565	5.1e-66
	Prupe.5G018000.1	Ppe-Pp05:1936041	Prupe.5G018200.1	Ppe-Pp05:1981565	3e-147
	Prupe.5G018100.1	Ppe-Pp05:1951681	Prupe.8G000100.1	Ppe-Pp08:9930	6.1e-85
	Prupe.5G147300.1	Ppe-Pp05:13518654	Prupe.3G101500.1	Ppe-Pp03:7866225	8e-79
	Prupe.6G271700.1	Ppe-Pp06:25747746	Prupe.1G432500.1	Ppe-Pp01:37022480	1.1e-89
	Prupe.6G286700.1	Ppe-Pp06:26544259	Prupe.3G101100.1	Ppe-Pp03:7763895	1.5e-134
	Prupe.6G364800.1	Ppe-Pp06:30618208	Prupe.3G101500.1	Ppe-Pp03:7866225	7.7e-46
	Prupe.7G029300.1	Ppe-Pp07:5437341	Prupe.1G236500.1	Ppe-Pp01:25058367	4.4e-75
	Prupe.7G030000.1	Ppe-Pp07:5521911	Prupe.1G236500.1	Ppe-Pp01:25058367	2.2e-74
	Prupe.7G129900.1	Ppe-Pp07:14983102	Prupe.7G130200.1	Ppe-Pp07:14996072	4.8e-135
	Prupe.7G130000.1	Ppe-Pp07:14990778	Prupe.7G130200.1	Ppe-Pp07:14996072	7.2e-36
	Prupe.7G130100.1	Ppe-Pp07:14991193	Prupe.7G130300.1	Ppe-Pp07:15001715	6.1e-154
	Prupe.7G130200.1	Ppe-Pp07:14996072	Prupe.7G130600.1	Ppe-Pp07:15015034	3.4e-149
	Prupe.7G130300.1	Ppe-Pp07:15001715	Prupe.7G130600.1	Ppe-Pp07:15015034	5.2e-169
	Prupe.7G130400.1	Ppe-Pp07:15007484	Prupe.7G130600.1	Ppe-Pp07:15015034	1.1e-171
	Prupe.7G130500.1	Ppe-Pp07:15012640	Prupe.7G130200.1	Ppe-Pp07:14996072	1.2e-149
	Prupe.7G130700.1	Ppe-Pp07:15019087	Prupe.7G130500.1	Ppe-Pp07:15012640	1e-126
	Prupe.7G130800.1	Ppe-Pp07:15023238	Prupe.7G130500.1	Ppe-Pp07:15012640	5.3e-107
	Prupe.7G234200.1	Ppe-Pp07:20401513	Prupe.3G309400.1	Ppe-Pp03:26917259	7.8e-64
	Prupe.8G000100.1	Ppe-Pp08:9930	Prupe.5G018200.1	Ppe-Pp05:1981565	5.5e-71
	Prupe.8G200500.1	Ppe-Pp08:18973368	Prupe.1G374800.1	Ppe-Pp01:34019118	3.2e-35
Rubus occidentalis	WGD
	Duplicate 1	Location	Duplicate 2	Location	E-Value
	Ro01_G10766	Roc-Ro01:7824896	Ro02_G00582	Roc-Ro02:3521202	4.9e-60
	Ro02_G00582	Roc-Ro02:3521202	Ro02_G21468	Roc-Ro02:37221301	2.8e-162
	Ro05_G30612	Roc-Ro05:4623144	Ro06_G03773	Roc-Ro06:2172310	6.4e-178
	Ro06_G14434	Roc-Ro06:30465248	Ro07_G07829	Roc-Ro07:35972172	1.5e-180
	TD
	Duplicate 1	Location	Duplicate 2	Location	E-Value
	Ro03_G31946	Roc-Ro03:5358913	Ro03_G31947	Roc-Ro03:5368780	1.4e-172
	Ro04_G07205	Roc-Ro04:6146745	Ro04_G07204	Roc-Ro04:6155984	1.8e-104
	Ro04_G07208	Roc-Ro04:6105772	Ro04_G07207	Roc-Ro04:6121952	4.1e-165
	Ro05_G30785	Roc-Ro05:8418888	Ro05_G30784	Roc-Ro05:8422044	6.2e-179
	Ro05_G31021	Roc-Ro05:14853650	Ro05_G31023	Roc-Ro05:14857476	4.1e-48
	Ro05_G31024	Roc-Ro05:14956672	Ro05_G31015	Roc-Ro05:15024539	4.6e-74
	Ro05_G31025	Roc-Ro05:14845301	Ro05_G31021	Roc-Ro05:14853650	1.5e-70
	PD
	Duplicate 1	Location	Duplicate 2	Location	E-Value
	Ro01_G04124	Roc-Ro01:7849466	Ro01_G04127	Roc-Ro01:7887040	6.2e-81
	Ro01_G10766	Roc-Ro01:7824896	Ro01_G04127	Roc-Ro01:7887040	7.2e-213
	Ro01_G24345	Roc-Ro01:14278309	Ro01_G29980	Roc-Ro01:14407357	1.7e-66
	Ro01_G27510	Roc-Ro01:14418848	Ro01_G16642	Roc-Ro01:14436957	3.7e-126
	Ro01_G29980	Roc-Ro01:14407357	Ro01_G27510	Roc-Ro01:14418848	9.6e-101
	Ro02_G10438	Roc-Ro02:1958079	Ro02_G10441	Roc-Ro02:1969408	2.8e-80
	Ro03_G31746	Roc-Ro03:77028	Ro03_G31754	Roc-Ro03:96514	2.6e-197
	Ro03_G31948	Roc-Ro03:5341859	Ro03_G31946	Roc-Ro03:5358913	1.1e-121
	Ro05_G30612	Roc-Ro05:4623144	Ro05_G30611	Roc-Ro05:4631074	2.3e-236
	Ro05_G31022	Roc-Ro05:14892619	Ro05_G31026	Roc-Ro05:14900005	2.4e-52
	Ro05_G31023	Roc-Ro05:14857476	Ro05_G31020	Roc-Ro05:14894040	3.3e-58
	Ro05_G31515	Roc-Ro05:34894681	Ro05_G26899	Roc-Ro05:34931839	1.5e-188
	Ro06_G22974	Roc-Ro06:8790666	Ro06_G28243	Roc-Ro06:8825251	1.9e-136
	Ro06_G22975	Roc-Ro06:8794982	Ro06_G28243	Roc-Ro06:8825251	3.9e-51
	Ro07_G17524	Roc-Ro07:7422775	Ro07_G17522	Roc-Ro07:7456436	1.8e-100
	TRD
	Duplicate 1	Location	Duplicate 2	Location	E-Value
	Ro01_G20029	Roc-Ro01:26855922	Ro01_G10766	Roc-Ro01:7824896	3.8e-57
	Ro01_G20679	Roc-Ro01:26926181	Ro01_G10766	Roc-Ro01:7824896	1.9e-28
	Ro02_G19662	Roc-Ro02:11774270	Ro05_G30612	Roc-Ro05:4623144	1.1e-47
	Ro03_G32514	Roc-Ro03:25939926	Ro06_G03773	Roc-Ro06:2172310	1.4e-52
	Ro05_G15632	Roc-Ro05:35607108	Ro01_G10766	Roc-Ro01:7824896	7.3e-132
	Ro05_G21122	Roc-Ro05:11865917	Ro04_G07207	Roc-Ro04:6121952	1.6e-139
	Ro06_G07548	Roc-Ro06:36998616	Ro05_G30612	Roc-Ro05:4623144	9.8e-22
	Ro07_G19639	Roc-Ro07:1877112	Ro06_G05529	Roc-Ro06:22200522	1.5e-177
	DSD
	Duplicate 1	Location	Duplicate 2	Location	E-Value
	Ro01_G04124	Roc-Ro01:7849466	Ro05_G15632	Roc-Ro05:35607108	3e-51
	Ro01_G04127	Roc-Ro01:7887040	Ro05_G15632	Roc-Ro05:35607108	1.5e-132
	Ro01_G07652	Roc-Ro01:2037738	Ro06_G03773	Roc-Ro06:2172310	6.3e-47
	Ro01_G10766	Roc-Ro01:7824896	Ro06_G14434	Roc-Ro06:30465248	2.2e-60
	Ro01_G11253	Roc-Ro01:21520524	Ro07_G04782	Roc-Ro07:36475715	6.8e-42
	Ro01_G16642	Roc-Ro01:14436957	Ro01_G29980	Roc-Ro01:14407357	2.6e-219
	Ro01_G20029	Roc-Ro01:26855922	Ro05_G15632	Roc-Ro05:35607108	1.6e-79
	Ro01_G20679	Roc-Ro01:26926181	Ro01_G04127	Roc-Ro01:7887040	1.3e-50
	Ro01_G24345	Roc-Ro01:14278309	Ro01_G27510	Roc-Ro01:14418848	2e-22
	Ro01_G27510	Roc-Ro01:14418848	Ro05_G21139	Roc-Ro05:11703681	8.6e-75
	Ro01_G29980	Roc-Ro01:14407357	Ro05_G21139	Roc-Ro05:11703681	6.7e-86
	Ro02_G00582	Roc-Ro02:3521202	Ro06_G14434	Roc-Ro06:30465248	2.8e-85
	Ro02_G02329	Roc-Ro02:987345	Ro07_G04782	Roc-Ro07:36475715	3.4e-62
	Ro02_G02462	Roc-Ro02:294973	Ro06_G03773	Roc-Ro06:2172310	9.4e-35
	Ro02_G10438	Roc-Ro02:1958079	Ro04_G07204	Roc-Ro04:6155984	1.2e-78
	Ro02_G10441	Roc-Ro02:1969408	Ro04_G07204	Roc-Ro04:6155984	2.2e-78
	Ro02_G18473	Roc-Ro02:31234140	Ro05_G31515	Roc-Ro05:34894681	4.6e-179
	Ro02_G19662	Roc-Ro02:11774270	Ro05_G30611	Roc-Ro05:4631074	3e-50
	Ro03_G05213	Roc-Ro03:40434940	Ro01_G11253	Roc-Ro01:21520524	1.2e-41
	Ro03_G31746	Roc-Ro03:77028	Ro03_G31948	Roc-Ro03:5341859	6.6e-140
	Ro03_G31754	Roc-Ro03:96514	Ro03_G31948	Roc-Ro03:5341859	2.6e-241
	Ro03_G31946	Roc-Ro03:5358913	Ro03_G31754	Roc-Ro03:96514	2.9e-117
	Ro03_G31947	Roc-Ro03:5368780	Ro03_G31948	Roc-Ro03:5341859	4.2e-133
	Ro03_G31948	Roc-Ro03:5341859	Ro03_G32257	Roc-Ro03:15935459	4.5e-172
	Ro03_G32257	Roc-Ro03:15935459	Ro03_G31754	Roc-Ro03:96514	2.2e-127
	Ro03_G32514	Roc-Ro03:25939926	Ro05_G31021	Roc-Ro05:14853650	8.4e-103
	Ro04_G07204	Roc-Ro04:6155984	Ro04_G07207	Roc-Ro04:6121952	2e-119
	Ro04_G07205	Roc-Ro04:6146745	Ro04_G07207	Roc-Ro04:6121952	2.8e-270
	Ro04_G07208	Roc-Ro04:6105772	Ro05_G21122	Roc-Ro05:11865917	1.2e-183
	Ro04_G12945	Roc-Ro04:13590889	Ro05_G07333	Roc-Ro05:12701276	2e-14
	Ro05_G07333	Roc-Ro05:12701276	Ro06_G28189	Roc-Ro06:7228088	1.5e-92
	Ro05_G11907	Roc-Ro05:15235871	Ro05_G15632	Roc-Ro05:35607108	7.7e-12
	Ro05_G21122	Roc-Ro05:11865917	Ro05_G21139	Roc-Ro05:11703681	9.9e-65
	Ro05_G21139	Roc-Ro05:11703681	Ro04_G07205	Roc-Ro04:6146745	5.8e-73
	Ro05_G26899	Roc-Ro05:34931839	Ro07_G18177	Roc-Ro07:32709896	4.4e-142
	Ro05_G30611	Roc-Ro05:4631074	Ro06_G03773	Roc-Ro06:2172310	4.4e-187
	Ro05_G30612	Roc-Ro05:4623144	Ro06_G28243	Roc-Ro06:8825251	1.4e-76
	Ro05_G30784	Roc-Ro05:8422044	Ro05_G21139	Roc-Ro05:11703681	2e-73
	Ro05_G30785	Roc-Ro05:8418888	Ro01_G16642	Roc-Ro01:14436957	3.2e-58
	Ro05_G30802	Roc-Ro05:8869695	Ro07_G18177	Roc-Ro07:32709896	3.3e-188
	Ro05_G31016	Roc-Ro05:15037107	Ro05_G31024	Roc-Ro05:14956672	1e-54
	Ro05_G31017	Roc-Ro05:15058790	Ro05_G31024	Roc-Ro05:14956672	8.5e-56
	Ro05_G31020	Roc-Ro05:14894040	Ro05_G31021	Roc-Ro05:14853650	1.3e-132
	Ro05_G31021	Roc-Ro05:14853650	Ro05_G31022	Roc-Ro05:14892619	4.2e-62
	Ro05_G31022	Roc-Ro05:14892619	Ro05_G31025	Roc-Ro05:14845301	3.8e-58
	Ro05_G31023	Roc-Ro05:14857476	Ro03_G32514	Roc-Ro03:25939926	2.7e-15
	Ro05_G31025	Roc-Ro05:14845301	Ro05_G31026	Roc-Ro05:14900005	7.8e-48
	Ro05_G31026	Roc-Ro05:14900005	Ro05_G31021	Roc-Ro05:14853650	1.3e-50
	Ro05_G31323	Roc-Ro05:29094190	Ro03_G31948	Roc-Ro03:5341859	5.3e-88
	Ro05_G31326	Roc-Ro05:29101570	Ro03_G31948	Roc-Ro03:5341859	1.3e-41
	Ro05_G31515	Roc-Ro05:34894681	Ro07_G18177	Roc-Ro07:32709896	4.6e-150
	Ro06_G03773	Roc-Ro06:2172310	Ro06_G28189	Roc-Ro06:7228088	4e-69
	Ro06_G05529	Roc-Ro06:22200522	Ro07_G18158	Roc-Ro07:32563601	2e-60
	Ro06_G07548	Roc-Ro06:36998616	Ro05_G30611	Roc-Ro05:4631074	4e-23
	Ro06_G09256	Roc-Ro06:24426910	Ro06_G28189	Roc-Ro06:7228088	8.6e-44
	Ro06_G14434	Roc-Ro06:30465248	Ro01_G04127	Roc-Ro01:7887040	8.4e-75
	Ro06_G20995	Roc-Ro06:11383021	Ro06_G28243	Roc-Ro06:8825251	3.3e-35
	Ro06_G22974	Roc-Ro06:8790666	Ro06_G28189	Roc-Ro06:7228088	8e-175
	Ro06_G22975	Roc-Ro06:8794982	Ro06_G28189	Roc-Ro06:7228088	5.2e-72
	Ro06_G28189	Roc-Ro06:7228088	Ro06_G28243	Roc-Ro06:8825251	1.6e-188
	Ro06_G28423	Roc-Ro06:15481675	Ro03_G31754	Roc-Ro03:96514	8.2e-132
	Ro06_G29088	Roc-Ro06:34026864	Ro02_G00582	Roc-Ro02:3521202	7e-63
	Ro07_G04782	Roc-Ro07:36475715	Ro06_G28189	Roc-Ro06:7228088	1.7e-38
	Ro07_G07829	Roc-Ro07:35972172	Ro02_G00582	Roc-Ro02:3521202	4.7e-84
	Ro07_G13986	Roc-Ro07:39185984	Ro07_G07829	Roc-Ro07:35972172	1.2e-57
	Ro07_G17120	Roc-Ro07:33460927	Ro03_G32514	Roc-Ro03:25939926	1.6e-13
	Ro07_G17522	Roc-Ro07:7456436	Ro07_G18177	Roc-Ro07:32709896	5.8e-153
	Ro07_G17524	Roc-Ro07:7422775	Ro07_G18177	Roc-Ro07:32709896	5.8e-67
	Ro07_G18158	Roc-Ro07:32563601	Ro07_G19639	Roc-Ro07:1877112	7.1e-49
	Ro07_G24563	Roc-Ro07:6145868	Ro02_G00582	Roc-Ro02:3521202	6.2e-20
Malus domestica	WGD
	Duplicate 1	Location	Duplicate 2	Location	E-Value
	MD01G1147800	Mdo-Chr01:25687279	MD04G1147900	Mdo-Chr04:23622906	0
	MD01G1147800	Mdo-Chr01:25687279	MD07G1214800	Mdo-Chr07:29224985	0
	MD01G1155600	Mdo-Chr01:26347245	MD07G1224500	Mdo-Chr07:30123923	0
	MD01G1147800	Mdo-Chr01:25687279	MD12G1161300	Mdo-Chr12:24256610	0
	MD01G1155600	Mdo-Chr01:26347245	MD15G1079200	Mdo-Chr15:5411851	6.01e-16
	MD02G1273000	Mdo-Chr02:32728832	MD03G1110800	Mdo-Chr03:9664852	5.02e-111
	MD02G1042700	Mdo-Chr02:3516536	MD04G1188000	Mdo-Chr04:27841879	2.14e-34
	MD02G1175300	Mdo-Chr02:15406424	MD08G1096500	Mdo-Chr08:8110785	2.52e-22
	MD02G1175500	Mdo-Chr02:15412331	MD09G1169600	Mdo-Chr09:14147997	4.4e-15
	MD02G1175300	Mdo-Chr02:15406424	MD15G1286000	Mdo-Chr15:26087744	1.07e-86
	MD02G1042700	Mdo-Chr02:3516536	MD15G1181300	Mdo-Chr15:14399743	0
	MD02G1042700	Mdo-Chr02:3516536	MD15G1037500	Mdo-Chr15:2603568	1.36e-26
	MD02G1175300	Mdo-Chr02:15406424	MD15G1079200	Mdo-Chr15:5411851	1.1e-44
	MD03G1110800	Mdo-Chr03:9664852	MD04G1188000	Mdo-Chr04:27841879	1.44e-14
	MD03G1110800	Mdo-Chr03:9664852	MD04G1016700	Mdo-Chr04:1805966	1.91e-12
	MD04G1032000	Mdo-Chr04:3627541	MD06G1016200	Mdo-Chr06:2016757	1.15e-26
	MD04G1147900	Mdo-Chr04:23622906	MD07G1214800	Mdo-Chr07:29224985	0
	MD04G1016700	Mdo-Chr04:1805966	MD08G1199200	Mdo-Chr08:25765007	1.71e-25
	MD04G1005900	Mdo-Chr04:699064	MD09G1169600	Mdo-Chr09:14147997	2.2e-79
	MD04G1188000	Mdo-Chr04:27841879	MD10G1199600	Mdo-Chr10:29761873	7.35e-22
	MD04G1188300	Mdo-Chr04:27890331	MD10G1199300	Mdo-Chr10:29718294	1.16e-14
	MD04G1147900	Mdo-Chr04:23622906	MD12G1161300	Mdo-Chr12:24256610	0
	MD04G1016700	Mdo-Chr04:1805966	MD12G1238900	Mdo-Chr12:31184671	2.15e-17
	MD05G1218200	Mdo-Chr05:34898955	MD06G1019800	Mdo-Chr06:2354266	2.9e-21
	MD05G1218500	Mdo-Chr05:34908804	MD06G1020400	Mdo-Chr06:2431101	2.5e-14
	MD05G1218600	Mdo-Chr05:34913156	MD06G1020800	Mdo-Chr06:2600018	1e-12
	MD05G1218200	Mdo-Chr05:34898955	MD07G1095200	Mdo-Chr07:10241021	2.32e-84
	MD05G1218200	Mdo-Chr05:34898955	MD10G1199300	Mdo-Chr10:29718294	7.28e-75
	MD05G1218200	Mdo-Chr05:34898955	MD15G1079200	Mdo-Chr15:5411851	2.89e-12
	MD05G1218600	Mdo-Chr05:34913156	MD15G1079300	Mdo-Chr15:5414839	5.05e-16
	MD06G1018100	Mdo-Chr06:2225227	MD08G1096600	Mdo-Chr08:8120579	1.21e-18
	MD06G1019800	Mdo-Chr06:2354266	MD08G1096500	Mdo-Chr08:8110785	6.65e-12
	MD06G1137500	Mdo-Chr06:28262441	MD09G1007600	Mdo-Chr09:539012	0
	MD06G1016200	Mdo-Chr06:2016757	MD09G1169600	Mdo-Chr09:14147997	7.29e-25
	MD06G1137500	Mdo-Chr06:28262441	MD14G1152300	Mdo-Chr14:24646184	0
	MD06G1137500	Mdo-Chr06:28262441	MD17G1011500	Mdo-Chr17:722382	0
	MD07G1095200	Mdo-Chr07:10241021	MD08G1096600	Mdo-Chr08:8120579	6.45e-13
	MD07G1214800	Mdo-Chr07:29224985	MD12G1161300	Mdo-Chr12:24256610	0
	MD08G1096600	Mdo-Chr08:8120579	MD09G1169600	Mdo-Chr09:14147997	8.32e-16
	MD08G1096600	Mdo-Chr08:8120579	MD10G1200300	Mdo-Chr10:29840717	4.31e-14
	MD08G1199200	Mdo-Chr08:25765007	MD15G1386300	Mdo-Chr15:47734272	3.26e-61
	MD08G1096500	Mdo-Chr08:8110785	MD15G1079200	Mdo-Chr15:5411851	0
	MD08G1141600	Mdo-Chr08:13957633	MD15G1118100	Mdo-Chr15:8495953	1.17e-40
	MD08G1026100	Mdo-Chr08:1888461	MD15G1022800	Mdo-Chr15:1321595	0
	MD08G1058900	Mdo-Chr08:4697357	MD15G1037500	Mdo-Chr15:2603568	0
	MD08G1096500	Mdo-Chr08:8110785	MD15G1286000	Mdo-Chr15:26087744	2.89e-50
	MD08G1137000	Mdo-Chr08:13057784	MD17G1197100	Mdo-Chr17:23622309	1.25e-142
	MD09G1080400	Mdo-Chr09:5637533	MD09G1097600	Mdo-Chr09:7088497	3.91e-69
	MD09G1007600	Mdo-Chr09:539012	MD14G1152300	Mdo-Chr14:24646184	0
	MD09G1007600	Mdo-Chr09:539012	MD15G1181300	Mdo-Chr15:14399743	2.13e-47
	MD09G1169600	Mdo-Chr09:14147997	MD15G1286200	Mdo-Chr15:26107538	1.74e-14
	MD09G1060700	Mdo-Chr09:4137489	MD17G1056000	Mdo-Chr17:4429369	2.07e-133
	MD09G1067500	Mdo-Chr09:4586622	MD17G1060500	Mdo-Chr17:4914791	1.02e-163
	MD09G1080400	Mdo-Chr09:5637533	MD17G1070900	Mdo-Chr17:5727198	3.13e-24
	MD09G1080500	Mdo-Chr09:5648390	MD17G1071300	Mdo-Chr17:5738345	6.43e-167
	MD09G1097600	Mdo-Chr09:7088497	MD17G1085800	Mdo-Chr17:7044909	4.16e-164
	MD09G1007600	Mdo-Chr09:539012	MD17G1011500	Mdo-Chr17:722382	0
	MD09G1226600	Mdo-Chr09:28007490	MD17G1224900	Mdo-Chr17:27354659	0
	MD09G1169600	Mdo-Chr09:14147997	MD17G1157300	Mdo-Chr17:15162388	2.95e-148
	TD
	Duplicate 1	Location	Duplicate 2	Location	E-Value
	MD00G1201900	Mdo-Chr00:47893255	MD00G1202100	Mdo-Chr00:47912370	3.81e-49
	MD02G1014800	Mdo-Chr02:962399	MD02G1015000	Mdo-Chr02:969726	0
	MD02G1015000	Mdo-Chr02:969726	MD02G1015200	Mdo-Chr02:989241	0
	MD02G1175400	Mdo-Chr02:15407202	MD02G1175500	Mdo-Chr02:15412331	1.82e-57
	MD04G1016700	Mdo-Chr04:1805966	MD04G1016900	Mdo-Chr04:1836830	0
	MD04G1188300	Mdo-Chr04:27890331	MD04G1188400	Mdo-Chr04:27904235	2.84e-32
	MD05G1218500	Mdo-Chr05:34908804	MD05G1218600	Mdo-Chr05:34913156	7.75e-126
	MD05G1218800	Mdo-Chr05:34934945	MD05G1218900	Mdo-Chr05:34947528	2.65e-75
	MD05G1218900	Mdo-Chr05:34947528	MD05G1219000	Mdo-Chr05:34957502	2.77e-127
	MD06G1018100	Mdo-Chr06:2225227	MD06G1018200	Mdo-Chr06:2240200	3.39e-32
	MD06G1018400	Mdo-Chr06:2245136	MD06G1018700	Mdo-Chr06:2269348	1.96e-20
	MD06G1018700	Mdo-Chr06:2269348	MD06G1018800	Mdo-Chr06:2284305	4.03e-32
	MD06G1020700	Mdo-Chr06:2576077	MD06G1020800	Mdo-Chr06:2600018	0
	MD06G1020800	Mdo-Chr06:2600018	MD06G1020900	Mdo-Chr06:2624586	4.88e-99
	MD07G1276400	Mdo-Chr07:34205764	MD07G1276500	Mdo-Chr07:34213265	2.45e-18
	MD08G1096500	Mdo-Chr08:8110785	MD08G1096600	Mdo-Chr08:8120579	0
	MD09G1067900	Mdo-Chr09:4620869	MD09G1068000	Mdo-Chr09:4622584	3.48e-39
	MD09G1068000	Mdo-Chr09:4622584	MD09G1068100	Mdo-Chr09:4627208	1.23e-86
	MD09G1080400	Mdo-Chr09:5637533	MD09G1080500	Mdo-Chr09:5648390	0
	PD
	Duplicate 1	Location	Duplicate 2	Location	E-Value
	MD02G1013900	Mdo-Chr02:902206	MD02G1014800	Mdo-Chr02:962399	0
	MD02G1175300	Mdo-Chr02:15406424	MD02G1175500	Mdo-Chr02:15412331	9.6e-59
	MD02G1175500	Mdo-Chr02:15412331	MD02G1175700	Mdo-Chr02:15448867	6.67e-128
	MD04G1188000	Mdo-Chr04:27841879	MD04G1188300	Mdo-Chr04:27890331	9.69e-26
	MD05G1218200	Mdo-Chr05:34898955	MD05G1218500	Mdo-Chr05:34908804	2.25e-119
	MD06G1016200	Mdo-Chr06:2016757	MD06G1016500	Mdo-Chr06:2041296	0
	MD06G1017700	Mdo-Chr06:2170314	MD06G1018100	Mdo-Chr06:2225227	0
	MD06G1019000	Mdo-Chr06:2289249	MD06G1019300	Mdo-Chr06:2304415	2.4e-63
	MD06G1019800	Mdo-Chr06:2354266	MD06G1020400	Mdo-Chr06:2431101	0
	MD06G1020400	Mdo-Chr06:2431101	MD06G1020700	Mdo-Chr06:2576077	0
	MD07G1095200	Mdo-Chr07:10241021	MD07G1095500	Mdo-Chr07:10277781	0
	MD07G1095500	Mdo-Chr07:10277781	MD07G1095700	Mdo-Chr07:10430953	0
	MD07G1095700	Mdo-Chr07:10430953	MD07G1096300	Mdo-Chr07:10480436	1.47e-115
	MD07G1095700	Mdo-Chr07:10430953	MD07G1096400	Mdo-Chr07:10481417	9.59e-87
	MD09G1067500	Mdo-Chr09:4586622	MD09G1067900	Mdo-Chr09:4620869	1.93e-19
	TRD
	Duplicate 1	Location	Duplicate 2	Location	E-Value
	MD02G1001400	Mdo-Chr02:95351	MD06G1016200	Mdo-Chr06:2016757	9.2e-81
	MD03G1080200	Mdo-Chr03:6456917	MD06G1018100	Mdo-Chr06:2225227	0
	MD03G1116500	Mdo-Chr03:10413372	MD15G1286000	Mdo-Chr15:26087744	0
	MD04G1050800	Mdo-Chr04:5973156	MD08G1141600	Mdo-Chr08:13957633	3.82e-15
	MD07G1048300	Mdo-Chr07:4140866	MD07G1095200	Mdo-Chr07:10241021	8.75e-116
	MD08G1199300	Mdo-Chr08:25766397	MD15G1386300	Mdo-Chr15:47734272	3.07e-102
	MD09G1062300	Mdo-Chr09:4237190	MD07G1095200	Mdo-Chr07:10241021	0
	MD09G1230000	Mdo-Chr09:28418107	MD17G1224900	Mdo-Chr17:27354659	8.09e-157
	MD09G1230100	Mdo-Chr09:28426658	MD17G1224900	Mdo-Chr17:27354659	1.54e-87
	MD09G1267700	Mdo-Chr09:34204004	MD02G1273000	Mdo-Chr02:32728832	0
	DSD
	Duplicate 1	Location	Duplicate 2	Location	E-Value
	MD00G1201900	Mdo-Chr00:47893255	MD06G1019000	Mdo-Chr06:2289249	6.27e-72
	MD00G1202100	Mdo-Chr00:47912370	MD06G1018100	Mdo-Chr06:2225227	2.5e-120
	MD01G1147800	Mdo-Chr01:25687279	MD08G1096600	Mdo-Chr08:8120579	9.84e-108
	MD01G1155600	Mdo-Chr01:26347245	MD08G1026100	Mdo-Chr08:1888461	1.21e-98
	MD02G1001400	Mdo-Chr02:95351	MD06G1020700	Mdo-Chr06:2576077	1.69e-89
	MD02G1013900	Mdo-Chr02:902206	MD02G1015200	Mdo-Chr02:989241	0
	MD02G1014800	Mdo-Chr02:962399	MD06G1016500	Mdo-Chr06:2041296	0
	MD02G1015000	Mdo-Chr02:969726	MD06G1016500	Mdo-Chr06:2041296	0
	MD02G1015200	Mdo-Chr02:989241	MD06G1020700	Mdo-Chr06:2576077	0
	MD02G1042700	Mdo-Chr02:3516536	MD17G1011500	Mdo-Chr17:722382	4.29e-77
	MD02G1175300	Mdo-Chr02:15406424	MD03G1116500	Mdo-Chr03:10413372	9.94e-85
	MD02G1175400	Mdo-Chr02:15407202	MD17G1197100	Mdo-Chr17:23622309	4.17e-73
	MD02G1175500	Mdo-Chr02:15412331	MD08G1137000	Mdo-Chr08:13057784	0
	MD02G1175700	Mdo-Chr02:15448867	MD08G1137000	Mdo-Chr08:13057784	2.06e-128
	MD02G1273000	Mdo-Chr02:32728832	MD10G1199600	Mdo-Chr10:29761873	2.32e-176
	MD03G1080200	Mdo-Chr03:6456917	MD06G1020700	Mdo-Chr06:2576077	0
	MD03G1110800	Mdo-Chr03:9664852	MD05G1219000	Mdo-Chr05:34957502	4.72e-110
	MD03G1116500	Mdo-Chr03:10413372	MD04G1188300	Mdo-Chr04:27890331	8.1e-169
	MD04G1005900	Mdo-Chr04:699064	MD04G1032000	Mdo-Chr04:3627541	1.12e-80
	MD04G1016700	Mdo-Chr04:1805966	MD15G1386300	Mdo-Chr15:47734272	5.71e-123
	MD04G1016900	Mdo-Chr04:1836830	MD15G1386300	Mdo-Chr15:47734272	6.96e-122
	MD04G1032000	Mdo-Chr04:3627541	MD09G1169600	Mdo-Chr09:14147997	0
	MD04G1147900	Mdo-Chr04:23622906	MD08G1096600	Mdo-Chr08:8120579	3.11e-106
	MD04G1188000	Mdo-Chr04:27841879	MD04G1188400	Mdo-Chr04:27904235	0
	MD04G1188300	Mdo-Chr04:27890331	MD17G1197100	Mdo-Chr17:23622309	0
	MD04G1188400	Mdo-Chr04:27904235	MD17G1225100	Mdo-Chr17:27370235	0
	MD05G1218200	Mdo-Chr05:34898955	MD16G1109400	Mdo-Chr16:7673350	3.12e-153
	MD05G1218500	Mdo-Chr05:34908804	MD10G1200300	Mdo-Chr10:29840717	0
	MD05G1218600	Mdo-Chr05:34913156	MD11G1116900	Mdo-Chr11:10589322	0
	MD05G1218800	Mdo-Chr05:34934945	MD09G1267700	Mdo-Chr09:34204004	2.66e-86
	MD05G1218900	Mdo-Chr05:34947528	MD09G1267700	Mdo-Chr09:34204004	1.56e-145
	MD05G1219000	Mdo-Chr05:34957502	MD09G1267700	Mdo-Chr09:34204004	0
	MD06G1016200	Mdo-Chr06:2016757	MD06G1020700	Mdo-Chr06:2576077	0
	MD06G1016500	Mdo-Chr06:2041296	MD06G1020700	Mdo-Chr06:2576077	0
	MD06G1017700	Mdo-Chr06:2170314	MD06G1020700	Mdo-Chr06:2576077	0
	MD06G1018100	Mdo-Chr06:2225227	MD06G1018700	Mdo-Chr06:2269348	0
	MD06G1018200	Mdo-Chr06:2240200	MD06G1020700	Mdo-Chr06:2576077	9.09e-38
	MD06G1018400	Mdo-Chr06:2245136	MD06G1019000	Mdo-Chr06:2289249	1.41e-71
	MD06G1018700	Mdo-Chr06:2269348	MD06G1020400	Mdo-Chr06:2431101	0
	MD06G1018800	Mdo-Chr06:2284305	MD06G1020700	Mdo-Chr06:2576077	9.09e-38
	MD06G1019000	Mdo-Chr06:2289249	MD06G1020800	Mdo-Chr06:2600018	2.96e-42
	MD06G1019100	Mdo-Chr06:2299507	MD06G1020700	Mdo-Chr06:2576077	9.09e-38
	MD06G1019300	Mdo-Chr06:2304415	MD06G1020800	Mdo-Chr06:2600018	1.49e-36
	MD06G1019800	Mdo-Chr06:2354266	MD06G1020700	Mdo-Chr06:2576077	0
	MD06G1020400	Mdo-Chr06:2431101	MD06G1020800	Mdo-Chr06:2600018	0
	MD06G1020700	Mdo-Chr06:2576077	MD12G1038300	Mdo-Chr12:4138113	0
	MD06G1020800	Mdo-Chr06:2600018	MD12G1038300	Mdo-Chr12:4138113	6.28e-148
	MD06G1020900	Mdo-Chr06:2624586	MD12G1038300	Mdo-Chr12:4138113	2.79e-63
	MD06G1137500	Mdo-Chr06:28262441	MD12G1038300	Mdo-Chr12:4138113	4.14e-86
	MD07G1008000	Mdo-Chr07:733538	MD17G1071300	Mdo-Chr17:5738345	3.06e-87
	MD07G1048300	Mdo-Chr07:4140866	MD14G1082000	Mdo-Chr14:9433737	4.96e-149
	MD07G1095200	Mdo-Chr07:10241021	MD07G1095700	Mdo-Chr07:10430953	0
	MD07G1095500	Mdo-Chr07:10277781	MD09G1062300	Mdo-Chr09:4237190	0
	MD07G1095700	Mdo-Chr07:10430953	MD09G1062300	Mdo-Chr09:4237190	0
	MD07G1096300	Mdo-Chr07:10480436	MD09G1062300	Mdo-Chr09:4237190	4.07e-66
	MD07G1096400	Mdo-Chr07:10481417	MD09G1062300	Mdo-Chr09:4237190	1.07e-55
	MD07G1214800	Mdo-Chr07:29224985	MD08G1096600	Mdo-Chr08:8120579	7.58e-115
	MD07G1224500	Mdo-Chr07:30123923	MD08G1026100	Mdo-Chr08:1888461	4.81e-95
	MD07G1276500	Mdo-Chr07:34213265	MD12G1161300	Mdo-Chr12:24256610	3.61e-79
	MD08G1026100	Mdo-Chr08:1888461	MD17G1011500	Mdo-Chr17:722382	5.25e-77
	MD08G1058900	Mdo-Chr08:4697357	MD09G1007600	Mdo-Chr09:539012	4.53e-48
	MD08G1096500	Mdo-Chr08:8110785	MD15G1079300	Mdo-Chr15:5414839	0
	MD08G1096600	Mdo-Chr08:8120579	MD15G1079200	Mdo-Chr15:5411851	0
	MD08G1137000	Mdo-Chr08:13057784	MD15G1286200	Mdo-Chr15:26107538	1.45e-122
	MD08G1141600	Mdo-Chr08:13957633	MD12G1238900	Mdo-Chr12:31184671	1.85e-72
	MD09G1007600	Mdo-Chr09:539012	MD17G1224900	Mdo-Chr17:27354659	5.62e-87
	MD09G1060700	Mdo-Chr09:4137489	MD17G1056100	Mdo-Chr17:4433867	3.83e-135
	MD09G1062300	Mdo-Chr09:4237190	MD14G1082000	Mdo-Chr14:9433737	1.69e-124
	MD09G1067500	Mdo-Chr09:4586622	MD17G1071400	Mdo-Chr17:5761381	0
	MD09G1067900	Mdo-Chr09:4620869	MD17G1060600	Mdo-Chr17:4917406	5.92e-26
	MD09G1068000	Mdo-Chr09:4622584	MD17G1071400	Mdo-Chr17:5761381	0
	MD09G1068100	Mdo-Chr09:4627208	MD17G1060600	Mdo-Chr17:4917406	1.77e-115
	MD09G1080400	Mdo-Chr09:5637533	MD17G1071400	Mdo-Chr17:5761381	0
	MD09G1080500	Mdo-Chr09:5648390	MD17G1071400	Mdo-Chr17:5761381	5.14e-178
	MD09G1097600	Mdo-Chr09:7088497	MD17G1060600	Mdo-Chr17:4917406	3.54e-79
	MD09G1169600	Mdo-Chr09:14147997	MD17G1157600	Mdo-Chr17:15195926	0
	MD09G1226600	Mdo-Chr09:28007490	MD17G1225100	Mdo-Chr17:27370235	0
	MD09G1230000	Mdo-Chr09:28418107	MD17G1225100	Mdo-Chr17:27370235	2.94e-138
	MD09G1230100	Mdo-Chr09:28426658	MD17G1225100	Mdo-Chr17:27370235	6.73e-66
	MD09G1262100	Mdo-Chr09:33549914	MD12G1038300	Mdo-Chr12:4138113	1.22e-106
	MD09G1267700	Mdo-Chr09:34204004	MD10G1199600	Mdo-Chr10:29761873	0

## Sheet: Table S4
Collibearity relationship among BAHD genes in the same species
Species name	Synteny Gene 1	Chromosome	Synteny Gene 2	Chromosome
Pyrus bretschneideri	Pbr009486.1	Chr1	Pbr035966.1	Chr12
	Pbr009486.1	Chr1	Pbr011342.2	Chr17
	Pbr019665.1	Chr15	Pbr025171.1	Chr2
	Pbr029045.1	Chr3	Pbr033915.1	Chr3
	Pbr009486.1	Chr1	Pbr012356.2	Chr4
	Pbr014026.1	Chr10	Pbr041050.1	Chr5
	Pbr037462.1	Chr6	Pbr017697.1	Chr6
	Pbr016548.3	Chr17	Pbr013743.1	Chr6
	Pbr013743.1	Chr6	Pbr022241.1	Chr9
	Pbr009545.1	Chr1	Pbr010925.1	Chr7
	Pbr020016.1	Chr15	Pbr019034.1	Chr8
	Pbr038368.1	Chr17	Pbr006391.1	Chr9
	Pbr006454.1	Chr9	Pbr006480.1	Chr9
	Pbr016548.3	Chr17	Pbr041550.1	Chr9
	Pbr014027.1	Chr10	Pbr041049.1	Chr5
	Pbr035966.1	Chr12	Pbr011342.2	Chr17
	Pbr035966.1	Chr12	Pbr012356.2	Chr4
	Pbr018314.1	Chr14	Pbr022425.1	Chr17
	Pbr011342.2	Chr17	Pbr012356.2	Chr4
	Pbr021857.1	Chr17	Pbr041550.1	Chr9
	Pbr022422.1	Chr17	Pbr002799.1	Chr17
Fragaria vesca	FvH4_1g16300.1	Chr1	FvH4_2g34050.1	Chr2
	FvH4_5g08760.1	Chr5	FvH4_6g53880.1	Chr6
	FvH4_6g11940.1	Chr6	FvH4_7g24060.1	Chr7
Prunus persica	Prupe.1G432300	Chr1	Prupe.7G130100	Chr7
	Prupe.2G246800	Chr2	Prupe.6G271700	Chr6
	Prupe.3G309400	Chr3	Prupe.5G147300	Chr5
Rubus occidentalis	Ro01_G10766	Chr1	Ro02_G00582	Chr2
	Ro05_G30612	Chr5	Ro06_G03773	Chr6
	Ro06_G14434	Chr6	Ro07_G07829	Chr7
Prunus avium	Pav_sc0002574.1_g130.1.mk	Chr2	Pav_sc0000580.1_g160.1.mk	Chr6
	Pav_sc0001080.1_g730.1.mk	Chr3	Pav_sc0000740.1_g140.1.mk	Chr5
Malus domestica	MD01G1147800	Chr1	MD07G1214800	Chr7
	MD01G1147800	Chr1	MD12G1161300	Chr12
	MD01G1155600	Chr1	MD07G1224500	Chr7
	MD02G1042700	Chr2	MD15G1181300	Chr15
	MD02G1175300	Chr2	MD15G1286000	Chr15
	MD02G1175700	Chr2	MD15G1286200	Chr15
	MD04G1147900	Chr4	MD12G1161300	Chr12
	MD05G1218500	Chr5	MD10G1199600	Chr10
	MD06G1137500	Chr6	MD14G1152300	Chr14
	MD06G1137500	Chr6	MD17G1011500	Chr17
	MD07G1214800	Chr7	MD12G1161300	Chr12
	MD08G1026100	Chr8	MD15G1022800	Chr15
	MD08G1058900	Chr8	MD15G1037500	Chr15
	MD08G1096500	Chr8	MD15G1079200	Chr15
	MD08G1137000	Chr8	MD17G1197100	Chr17
	MD06G1137500	Chr6	MD09G1007600	Chr9
	MD09G1007600	Chr9	MD14G1152300	Chr14
	MD09G1007600	Chr9	MD17G1011500	Chr17
	MD09G1060700	Chr9	MD17G1056000	Chr17
	MD09G1067500	Chr9	MD17G1060600	Chr17
	MD09G1080500	Chr9	MD17G1071300	Chr17
	MD09G1097600	Chr9	MD17G1085800	Chr17
	MD09G1169600	Chr9	MD17G1157300	Chr17
	MD09G1226600	Chr9	MD17G1224900	Chr17
	MD13G1108900	Chr13	MD16G1108700	Chr16
	MD13G1109100	Chr13	MD16G1108800	Chr16
	MD13G1109400	Chr13	MD16G1109100	Chr16
	MD13G1110500	Chr13	MD16G1110500	Chr16
	MD14G1152300	Chr14	MD17G1011500	Chr17
Pyrus communis	pycom15g24910	Chr15	pycom02g14140	Chr2
	pycom15g07380	Chr15	pycom02g14140	Chr2
	pycom12g15300	Chr12	pycom04g13370	Chr4
	pycom04g13370	Chr4	pycom07g19720	Chr7
	pycom12g15300	Chr12	pycom07g19720	Chr7
	pycom01g21550	Chr1	pycom07g25150	Chr7
	pycom15g03470	Chr15	pycom08g04880	Chr8
	pycom02g14150	Chr2	pycom08g07900	Chr8
	pycom10g17200	Chr10	pycom05g19930	Chr5
	pycom10g17220	Chr10	pycom05g20020	Chr5
	pycom15g01910	Chr15	pycom08g02020	Chr8
	pycom15g07380	Chr15	pycom08g07860	Chr8
	pycom13g09450	Chr13	pycom16g09290	Chr16
	pycom17g00620	Chr17	pycom06g12870	Chr6
	pycom17g07080	Chr17	pycom09g00710	Chr9
	pycom17g15080	Chr17	pycom09g08700	Chr9
	pycom17g22900	Chr17	pycom09g14560	Chr9

## Sheet: Table S5
Ka, Ks and Ka/Ks analysis of BAHD duplicated genes from seven Rosaceae species
Species name	WGD
Pyrus bretschneideri	Duplicate 1	Duplicate 2	Ka	Ks	Ka/Ks	P-Value
	Pbr009486.1	Pbr035966.1	0.201788	3.79333	0.0531954	1.217e-62
	Pbr009486.1	Pbr011342.2	0.0722189	1.06805	0.0676175	1.81398e-19
	Pbr009486.1	Pbr012356.2	0.333869	3.83057	0.0871591	2.45803e-37
	Pbr009545.1	Pbr010925.1	0.0933434	0.291173	0.320578	2.22255e-11
	Pbr014026.1	Pbr041050.1	0.260643	0.721657	0.361173	5.37104e-13
	Pbr014027.1	Pbr041049.1	0.467199	1.07765	0.433534	4.08569e-08
	Pbr014238.1	Pbr000909.1	0.0160894	0.0128689	1.25026	0.95854
	Pbr035966.1	Pbr011342.2	0.279298	3.90892	0.0714516	1.95695e-54
	Pbr035966.1	Pbr012356.2	0.115735	0.703744	0.164456	3.97081e-31
	Pbr018314.1	Pbr022425.1	0.0338923	0.154997	0.218664	1.5969e-10
	Pbr016978.1	Pbr014082.1	0.023868	0.1231	0.193892	1.05849e-47
	Pbr019665.1	Pbr025171.1	0.547909	2.16883	0.252629	1.07023e-23
	Pbr020016.1	Pbr019034.1	0.0649382	0.141099	0.460231	0.000126984
	Pbr011342.2	Pbr012356.2	0.381374	3.85206	0.0990052	3.00991e-67
	Pbr016548.3	Pbr013743.1	0.146132	0.172899	0.845191	0.5132
	Pbr016548.3	Pbr022241.1	0.134448	0.243456	0.552249	0.001868
	Pbr021857.1	Pbr041550.1	0.0420539	0.178412	0.235713	3.88129e-11
	Pbr011270.1	Pbr018023.1	0.145237	0.208102	0.697913	0.234279
	Pbr038368.1	Pbr006391.1	0.0973333	0.206335	0.471726	3.34815e-05
	Pbr021857.1	Pbr037190.1	0.0105333	0.051534	0.204394	6.35192e-05
	Pbr014082.1	Pbr019164.1	0.296078	1.99152	0.148669	4.95039e-43
	Pbr025171.1	Pbr035698.1	0.0129242	0.0245001	0.527516	0.196906
	Pbr025170.1	Pbr035699.1	0.090126	0.106239	0.84833	0.676023
	Pbr029045.1	Pbr033915.1	0.0198591	0.0317364	0.62575	0.353604
	Pbr037462.1	Pbr017697.1	NA	0.00601885	-1.84458e-13	NA
	Pbr013743.1	Pbr022241.1	0.191154	0.275577	0.693648	0.0197516
	Pbr006452.1	Pbr006483.1	0.0184675	0.049972	0.369557	0.0500552
	Pbr006453.1	Pbr006480.1	0.108237	0.144363	0.749761	0.240391
	Pbr041550.1	Pbr037190.1	0.0449828	0.17581	0.25586	3.28049e-10
	TD
	Duplicate 1	Duplicate 2	Ka	Ks	Ka/Ks	P-Value
	Pbr006451.1	Pbr006452.1	0.0183964	0.0428753	0.429067	0.0229587
	Pbr006453.1	Pbr006454.1	0.0973083	0.180493	0.539125	0.00613469
	Pbr006455.1	Pbr006456.1	0.215396	0.388666	0.554193	0.010582
	Pbr006478.1	Pbr006479.1	0.023538	0.0348608	0.675201	0.46751
	Pbr006480.1	Pbr006481.1	0.0624375	0.0912868	0.683971	0.274814
	Pbr006836.1	Pbr006835.1	0.25922	1.02488	0.252928	1.0337e-20
	Pbr013743.1	Pbr013744.2	0.113434	0.123041	0.921921	0.7484
	Pbr014024.1	Pbr014025.1	0.40496	0.591389	0.68476	0.0753066
	Pbr014026.1	Pbr014027.1	0.0454669	0.0932801	0.487424	0.00393855
	Pbr014027.1	Pbr014028.1	0.17263	0.380741	0.453405	2.07862e-07
	Pbr014028.1	Pbr014029.1	0.233461	0.812027	0.287504	5.0206e-18
	Pbr019665.1	Pbr019664.1	0.134346	0.329514	0.407709	2.19841e-08
	Pbr022425.1	Pbr022424.1	0.231487	1.37124	0.168816	2.3061e-10
	Pbr025171.1	Pbr025170.1	0.272928	3.35811	0.0812741	2.51006e-24
	Pbr027302.1	Pbr027303.1	0.00332689	0.0017035	1.95298	0.683407
	Pbr030888.1	Pbr030889.1	0.0251058	0.0457284	0.54902	0.129896
	Pbr035166.1	Pbr035167.1	0.396326	4.24734	0.0933115	1.47598e-57
	Pbr035698.1	Pbr035699.1	0.394466	1.71142	0.23049	1.29308e-22
	Pbr036245.1	Pbr036246.1	0.424235	4.16349	0.101894	3.49818e-55
	Pbr036260.1	Pbr036261.1	0.161354	0.421391	0.382909	0.000152766
	PD
	Duplicate 1	Duplicate 2	Ka	Ks	Ka/Ks	P-Value
	Pbr006480.1	Pbr006482.1	0.0362349	0.0723649	0.500725	0.0706246
	Pbr006709.1	Pbr006711.1	0.0395993	0.00661159	5.98937	0.0518325
	Pbr006711.1	Pbr006713.1	0.0579967	0.0345036	1.68089	0.293382
	Pbr006823.1	Pbr006821.1	0.0270307	0.0725588	0.372535	0.0218531
	Pbr014022.1	Pbr014024.1	0.298144	0.599901	0.496989	1.72866e-06
	Pbr018424.1	Pbr018429.1	0.0162768	0.016478	0.987791	0.999081
	Pbr018429.1	Pbr018433.1	0.2119	0.36471	0.581011	0.000703693
	Pbr022241.1	Pbr022243.1	0.132192	0.150068	0.880881	0.57876
	Pbr022424.1	Pbr022422.1	0.305841	0.829198	0.36884	0.000263765
	Pbr036245.1	Pbr036247.1	0.486843	3.66968	0.132666	2.72469e-39
	Pbr036259.1	Pbr036261.1	0.213926	0.799641	0.267527	7.93339e-09
	Pbr038368.1	Pbr038373.1	0.062652	0.114085	0.549168	0.00449084
	Pbr041049.1	Pbr041046.1	0.295056	0.616374	0.478697	4.53423e-07
	Pbr041050.1	Pbr041047.1	0.255746	0.785379	0.325634	2.96176e-14
	TRD
	Duplicate 1	Duplicate 2	Ka	Ks	Ka/Ks	P-Value
	Pbr004638.1	Pbr035698.1	0.405774	1.69544	0.239332	4.93918e-31
	Pbr005360.1	Pbr018314.1	0.155482	0.579841	0.268145	1.45437e-20
	Pbr005746.1	Pbr041050.1	0.546498	4.38073	0.124751	1.54197e-33
	Pbr005749.1	Pbr014027.1	0.605679	2.82402	0.214474	2.23575e-09
	Pbr006484.3	Pbr006452.1	0.0228471	0.0285119	0.801318	0.768964
	Pbr006639.1	Pbr006480.1	0.303449	1.36643	0.222074	1.367e-17
	Pbr009969.1	Pbr014027.1	0.278196	0.638803	0.435495	2.1826e-07
	Pbr016260.1	Pbr014026.1	0.291913	0.551811	0.529008	0.000134509
	Pbr016809.1	Pbr014026.1	0.324479	1.09003	0.297679	8.38525e-08
	Pbr016836.1	Pbr014027.1	0.295874	0.775901	0.381329	2.31438e-11
	Pbr019344.1	Pbr005916.1	0.165602	3.05137	0.0542713	4.97308e-56
	Pbr023459.1	Pbr014027.1	0.317901	0.680643	0.46706	0.022075
	Pbr024792.1	Pbr014027.1	0.296754	0.705896	0.420394	1.49728e-09
	Pbr025433.1	Pbr004377.1	0.507319	3.442	0.147391	6.74655e-30
	Pbr029857.1	Pbr035698.1	0.321978	1.87578	0.171651	4.80956e-30
	Pbr030947.1	Pbr041050.1	0.940579	4.29241	0.219126	3.54561e-19
	Pbr035311.1	Pbr022425.1	0.526761	4.29301	0.122702	1.87451e-64
	Pbr038028.1	Pbr005916.1	0.149904	1.67969	0.0892451	2.12156e-56
	Pbr041045.1	Pbr014027.1	0.478444	2.21958	0.215556	6.5231e-13
	Pbr041048.1	Pbr014027.1	0.265542	0.551019	0.48191	1.94505e-06
	Pbr041427.1	Pbr037462.1	0.697598	4.31443	0.161689	2.57535e-32
	Pbr041427.1	Pbr017697.1	0.698208	4.31597	0.161773	1.5537e-31
	DSD
	Duplicate 1	Duplicate 2	Ka	Ks	Ka/Ks	P-Value
	Pbr000909.1	Pbr014024.1	0.274591	1.78992	0.15341	1.25941e-13
	Pbr000937.1	Pbr041653.1	0.35218	0.746916	0.471513	3.17569e-06
	Pbr002799.1	Pbr038519.1	0.0649291	0.233079	0.27857	3.08107e-11
	Pbr004377.1	Pbr041046.1	0.942255	4.24833	0.221794	5.8162e-14
	Pbr004638.1	Pbr029857.1	0.329608	1.63	0.202214	2.99796e-28
	Pbr005360.1	Pbr022422.1	0.0492494	0.201742	0.244121	7.77782e-13
	Pbr005746.1	Pbr036261.1	0.542587	2.38886	0.227132	6.84289e-26
	Pbr005749.1	Pbr041047.1	0.628529	1.31705	0.477225	0.000120851
	Pbr005916.1	Pbr009545.1	0.608542	4.29388	0.141723	5.41889e-35
	Pbr006391.1	Pbr038373.1	0.0988014	0.233996	0.422236	5.42506e-07
	Pbr006408.1	Pbr018424.1	0.173301	0.312981	0.55371	0.000112247
	Pbr006451.1	Pbr022241.1	0.231477	0.429247	0.539263	1.29294e-05
	Pbr006452.1	Pbr022241.1	0.22024	0.407447	0.540537	3.9389e-05
	Pbr006453.1	Pbr006482.1	0.0123308	0.0237354	0.519511	0.243297
	Pbr006454.1	Pbr006480.1	0.00832767	0.00470738	1.76907	0.707243
	Pbr006455.1	Pbr006478.1	0.125659	0.163378	0.76913	0.266388
	Pbr006456.1	Pbr006478.1	0.0202305	0.0368748	0.548626	0.242787
	Pbr006478.1	Pbr006451.1	0.354949	1.06053	0.334689	1.89663e-11
	Pbr006479.1	Pbr006639.1	0.267947	0.534775	0.501047	0.0433486
	Pbr006480.1	Pbr006451.1	0.299836	1.14761	0.261269	3.57826e-19
	Pbr006481.1	Pbr006454.1	0.0647123	0.0925714	0.699053	0.276776
	Pbr006482.1	Pbr006454.1	0.0455574	0.0727149	0.626521	0.252776
	Pbr006483.1	Pbr006451.1	0.0303526	0.140868	0.215468	0.000313743
	Pbr006484.3	Pbr022241.1	0.245116	0.539959	0.453952	2.02167e-05
	Pbr006639.1	Pbr006451.1	0.287698	1.1129	0.258513	2.26649e-18
	Pbr006709.1	Pbr006713.1	0.0439398	0.0479011	0.917301	0.765954
	Pbr006711.1	Pbr022425.1	0.196113	0.66405	0.295329	5.822e-09
	Pbr006713.1	Pbr022425.1	0.201554	0.793552	0.25399	1.39365e-22
	Pbr006821.1	Pbr029551.1	0.0591789	0.119034	0.497159	0.00115131
	Pbr006835.1	Pbr029548.1	0.26029	1.02453	0.254057	8.32358e-20
	Pbr006836.1	Pbr029548.1	0.0250054	0.0572009	0.43715	0.00777058
	Pbr009486.1	Pbr019665.1	0.465403	3.7268	0.12488	5.62338e-23
	Pbr009545.1	Pbr041550.1	0.75891	4.31559	0.175853	1.72256e-27
	Pbr009969.1	Pbr014028.1	0.250124	0.565035	0.442669	3.13228e-07
	Pbr010872.1	Pbr035966.1	0.6471	4.10021	0.157821	6.74019e-40
	Pbr010925.1	Pbr005916.1	0.642446	4.19678	0.153081	1.33081e-28
	Pbr011342.2	Pbr004638.1	0.610569	3.94454	0.154788	1.18589e-42
	Pbr012356.2	Pbr019665.1	0.53237	4.19596	0.126877	1.03913e-50
	Pbr013743.1	Pbr006451.1	0.298636	0.387564	0.770546	0.108454
	Pbr013744.2	Pbr022241.1	0.122885	0.230546	0.533016	0.000433076
	Pbr014022.1	Pbr035166.1	0.760483	4.1891	0.181539	1.10079e-16
	Pbr014024.1	Pbr035166.1	0.556493	2.81294	0.197833	4.50934e-27
	Pbr014025.1	Pbr035167.1	0.480892	3.59399	0.133804	6.76613e-25
	Pbr014026.1	Pbr014028.1	0.187771	0.40276	0.46621	5.78137e-07
	Pbr014027.1	Pbr014029.1	0.247436	0.708227	0.349373	3.2556e-13
	Pbr014028.1	Pbr041048.1	0.246267	0.475637	0.517764	3.71741e-05
	Pbr014029.1	Pbr024792.1	0.270369	0.659508	0.409956	9.79716e-11
	Pbr014082.1	Pbr016976.3	0.049809	0.155845	0.319605	2.94064e-08
	Pbr014238.1	Pbr014024.1	0.295297	1.12589	0.262278	1.98513e-09
	Pbr015411.1	Pbr016740.1	0.0464664	0.194164	0.239316	1.43246e-11
	Pbr016167.1	Pbr021857.1	0.799187	4.22031	0.189367	5.71484e-26
	Pbr016260.1	Pbr016836.1	0.137666	0.228755	0.601805	0.0136832
	Pbr016548.3	Pbr006451.1	0.262456	0.540897	0.485224	1.23236e-05
	Pbr016740.1	Pbr027302.1	0.322725	4.36843	0.0738765	7.13752e-76
	Pbr016809.1	Pbr016836.1	0.0431781	0.0538083	0.802443	0.655759
	Pbr016836.1	Pbr014026.1	0.298812	0.787116	0.379629	3.18668e-11
	Pbr016977.1	Pbr014082.1	0.066741	0.136006	0.490719	0.0848169
	Pbr017697.1	Pbr041550.1	0.20444	2.18448	0.0935877	8.91769e-42
	Pbr018023.1	Pbr023816.1	0.595796	1.57667	0.377882	1.23527e-16
	Pbr018314.1	Pbr022422.1	0.140822	0.609096	0.231198	1.29389e-24
	Pbr018424.1	Pbr018433.1	0.206616	0.381099	0.542157	7.00531e-05
	Pbr018429.1	Pbr041653.1	0.467624	2.9378	0.159175	2.361e-17
	Pbr018433.1	Pbr041653.1	0.473576	2.22157	0.213172	5.44662e-14
	Pbr019034.1	Pbr041550.1	0.837101	3.31459	0.25255	1.13271e-15
	Pbr019323.1	Pbr030888.1	0.472267	1.49946	0.314959	1.1201e-10
	Pbr019664.1	Pbr029857.1	0.577961	2.39402	0.241418	1.65807e-23
	Pbr019665.1	Pbr029857.1	0.543704	2.62587	0.207057	1.22499e-26
	Pbr020016.1	Pbr021857.1	0.909863	1.94829	0.467005	1.29531e-08
	Pbr021857.1	Pbr037462.1	0.203983	1.52598	0.133674	1.92408e-44
	Pbr022243.1	Pbr013743.1	0.192018	0.24707	0.777184	0.230139
	Pbr022422.1	Pbr022425.1	0.148222	0.650159	0.227978	1.06975e-24
	Pbr022424.1	Pbr018314.1	0.223456	1.65136	0.135316	2.31368e-10
	Pbr023459.1	Pbr014028.1	0.269478	0.801875	0.33606	1.92221e-05
	Pbr023816.1	Pbr006451.1	0.565146	2.21226	0.255461	8.8902e-25
	Pbr024114.1	Pbr029351.1	0.287233	0.369724	0.776884	0.38972
	Pbr024792.1	Pbr014028.1	0.300964	0.552703	0.544531	1.68176e-05
	Pbr025170.1	Pbr029857.1	0.163528	1.60648	0.101793	1.24751e-20
	Pbr025171.1	Pbr029857.1	0.324101	2.53253	0.127975	8.95007e-32
	Pbr027302.1	Pbr029551.1	0.0429537	0.0917148	0.468339	0.00364427
	Pbr027303.1	Pbr029551.1	0.0452654	0.0958522	0.472242	0.00269975
	Pbr028640.1	Pbr014082.1	0.19463	1.67446	0.116234	2.76223e-48
	Pbr029045.1	Pbr041047.1	0.274808	0.554058	0.495991	0.000237813
	Pbr029351.1	Pbr034977.1	0.337021	1.3326	0.252906	0.000227746
	Pbr029551.1	Pbr042347.1	0.239169	0.871636	0.27439	3.58477e-19
	Pbr029857.1	Pbr035699.1	0.249465	2.90297	0.0859342	3.56284e-25
	Pbr030888.1	Pbr022425.1	0.88741	2.38064	0.372762	3.11015e-08
	Pbr030889.1	Pbr022425.1	1.06233	1.8678	0.568761	0.00122721
	Pbr030947.1	Pbr038519.1	0.616244	4.26841	0.144373	4.73479e-39
	Pbr032591.3	Pbr014082.1	0.556538	2.70574	0.205688	2.9654e-34
	Pbr033915.1	Pbr014029.1	0.280848	0.659209	0.426038	1.73834e-10
	Pbr034977.1	Pbr014028.1	0.297549	1.36016	0.21876	1.68009e-09
	Pbr035166.1	Pbr036245.1	0.0475207	0.230772	0.20592	9.0727e-15
	Pbr035167.1	Pbr036246.1	0.0846704	0.160802	0.526552	0.00218824
	Pbr035311.1	Pbr022422.1	0.559535	4.33244	0.12915	1.32962e-46
	Pbr035699.1	Pbr025171.1	0.393709	1.69386	0.232433	1.6835e-22
	Pbr036247.1	Pbr035167.1	0.393394	3.71645	0.105852	3.72705e-30
	Pbr036259.1	Pbr035166.1	0.44542	3.60013	0.123723	1.46162e-33
	Pbr036260.1	Pbr041046.1	0.522687	3.4322	0.152289	5.35049e-16
	Pbr036261.1	Pbr041048.1	0.521571	4.26219	0.122371	2.80313e-31
	Pbr037190.1	Pbr037462.1	0.197797	1.7711	0.111681	8.72957e-49
	Pbr037462.1	Pbr041550.1	0.205044	1.35719	0.151079	9.37388e-43
	Pbr037980.1	Pbr014082.1	0.502986	5.0654	0.0992984	5.49753e-34
	Pbr038368.1	Pbr006639.1	0.274435	1.19826	0.229028	5.4684e-25
	Pbr038373.1	Pbr006454.1	0.315537	1.20288	0.262318	6.3703e-18
	Pbr038519.1	Pbr041653.1	0.8702	4.20342	0.207022	2.85981e-26
	Pbr041045.1	Pbr014028.1	0.50072	1.18205	0.423601	8.24947e-10
	Pbr041046.1	Pbr014028.1	0.351336	1.11027	0.316442	2.76416e-16
	Pbr041047.1	Pbr014029.1	0.243214	1.37673	0.176661	1.93919e-22
	Pbr041048.1	Pbr014029.1	0.265897	0.638557	0.416403	2.3137e-09
	Pbr041049.1	Pbr014028.1	0.450264	0.931127	0.483568	2.37137e-06
	Pbr041050.1	Pbr014029.1	0.229571	0.727874	0.315399	2.03762e-16
	Pbr041427.1	Pbr005360.1	0.780068	4.28827	0.181908	1.02503e-29
	Pbr042347.1	Pbr027302.1	0.256768	0.959821	0.267517	1.54755e-21
Fragaria vesca	WGD
	Duplicate 1	Duplicate 2	Ka	Ks	Ka/Ks	P-Value
	FvH4_1g16300.1	FvH4_2g34050.1	0.524959	4.29766	0.12215	2.88873e-39
	FvH4_5g08760.1	FvH4_6g53880.1	0.201164	1.47761	0.136142	1.24573e-54
	FvH4_6g11940.1	FvH4_7g24060.1	0.226318	4.15744	0.0544367	8.66781e-69
	TD
	Duplicate 1	Duplicate 2	Ka	Ks	Ka/Ks	P-Value
	FvH4_1g16300.1	FvH4_1g16310.1	0.293887	1.19126	0.246702	2.1238e-25
	FvH4_2g34050.1	FvH4_2g34060.1	0.0516166	0.177329	0.291079	7.70123e-09
	FvH4_2g37480.1	FvH4_2g37490.1	0.0458791	0.11074	0.414295	0.0360342
	FvH4_2g37490.1	FvH4_2g37500.1	0.122041	0.276702	0.441054	0.000345491
	FvH4_3g15900.1	FvH4_3g15910.1	0.387783	1.70717	0.22715	3.68625e-20
	FvH4_3g15910.1	FvH4_3g15920.1	0.495076	2.52772	0.195858	1.27093e-16
	FvH4_3g16990.1	FvH4_3g17000.1	0.331102	0.626988	0.528084	0.000883259
	FvH4_3g17000.1	FvH4_3g17010.1	0.183038	0.461188	0.396883	6.88033e-09
	FvH4_3g44420.1	FvH4_3g44430.1	0.193508	0.36075	0.536405	0.0100404
	FvH4_4g24710.1	FvH4_4g24720.1	0.232125	0.62677	0.370351	6.52749e-10
	FvH4_4g24760.1	FvH4_4g24770.1	0.278634	1.57059	0.177407	1.35136e-27
	FvH4_4g24770.1	FvH4_4g24780.1	0.209779	1.59895	0.131198	3.85991e-26
	FvH4_4g24790.1	FvH4_4g24800.1	0.378023	4.22853	0.0893981	2.22366e-48
	FvH4_5g24240.1	FvH4_5g24250.1	NA	NA	NA	NA
	FvH4_6g05400.1	FvH4_6g05410.1	0.231617	1.57561	0.147001	2.74705e-14
	FvH4_6g36370.1	FvH4_6g36380.1	0.0472267	0.109705	0.430489	0.000384545
	FvH4_6g36380.1	FvH4_6g36390.1	0.0282635	0.054867	0.515126	0.0253939
	FvH4_6g46740.1	FvH4_6g46750.1	0.240873	1.0157	0.23715	3.74977e-27
	FvH4_6g46770.1	FvH4_6g46780.1	0.295881	2.44957	0.120789	7.51838e-25
	FvH4_6g46780.1	FvH4_6g46790.1	0.298095	0.539944	0.552086	0.056331
	FvH4_7g18560.1	FvH4_7g18570.1	0.0544165	0.0600089	0.906807	0.783289
	FvH4_7g18630.1	FvH4_7g18640.1	0.122622	0.200439	0.611768	0.0063694
	FvH4_7g18640.1	FvH4_7g18650.1	0.0656656	0.0845372	0.776767	0.485532
	PD
	Duplicate 1	Duplicate 2	Ka	Ks	Ka/Ks	P-Value
	FvH4_2g37440.1	FvH4_2g37500.1	0.579944	4.36406	0.132891	6.72069e-31
	FvH4_2g37470.1	FvH4_2g37490.1	0.426256	0.897445	0.474966	0.0286711
	FvH4_3g06650.1	FvH4_3g06690.1	0.0316871	0.03396	0.933073	0.860928
	FvH4_3g16950.1	FvH4_3g16990.1	0.381668	0.538365	0.70894	0.0594127
	FvH4_3g44400.1	FvH4_3g44420.1	0.112553	0.292094	0.385332	9.25386e-09
	FvH4_3g44420.1	FvH4_3g44440.1	0.0797379	0.265226	0.300641	0.00109153
	FvH4_4g24670.1	FvH4_4g24720.1	0.385581	1.78094	0.216505	7.80935e-32
	FvH4_4g24680.1	FvH4_4g24710.1	0.100961	0.24154	0.417989	8.25953e-06
	FvH4_4g24720.1	FvH4_4g24740.1	0.421916	1.09561	0.385097	0.000656861
	FvH4_5g24250.1	FvH4_5g24270.1	0.279066	0.937914	0.297539	2.25239e-19
	FvH4_6g03080.1	FvH4_6g03120.1	0.0684972	0.124162	0.551674	0.272195
	FvH4_6g36390.1	FvH4_6g36410.1	0.0393734	0.202249	0.194677	9.85006e-14
	FvH4_6g48750.1	FvH4_6g48770.1	0.121917	0.187273	0.651012	0.403628
	TRD
	Duplicate 1	Duplicate 2	Ka	Ks	Ka/Ks	P-Value
	FvH4_1g16270.1	FvH4_3g08120.1	0.0480115	0.284515	0.168749	4.52875e-17
	FvH4_4g17130.1	FvH4_4g24550.1	0.526571	4.22143	0.124738	6.61387e-34
	FvH4_4g27880.1	FvH4_4g24660.1	0.0653996	0.0938818	0.696616	0.687147
	FvH4_5g06140.1	FvH4_4g24670.1	0.106223	0.291114	0.364884	4.39444e-09
	FvH4_6g00100.1	FvH4_3g08120.1	0.80485	4.1862	0.192263	2.46117e-28
	FvH4_7g31290.1	FvH4_4g24660.1	0.154516	0.308045	0.501601	0.205828
	DSD
	Duplicate 1	Duplicate 2	Ka	Ks	Ka/Ks	P-Value
	FvH4_1g04300.1	FvH4_6g53880.1	0.688072	4.26327	0.161395	1.98132e-25
	FvH4_1g16270.1	FvH4_2g12510.1	0.816308	4.20413	0.194168	7.8711e-30
	FvH4_1g16300.1	FvH4_2g34060.1	0.514459	4.31881	0.119121	6.63358e-35
	FvH4_1g16310.1	FvH4_2g34060.1	0.529998	4.29953	0.123269	7.70593e-37
	FvH4_1g26300.1	FvH4_2g12510.1	0.723896	4.32117	0.167523	4.31468e-23
	FvH4_2g12510.1	FvH4_3g40890.1	0.34731	4.43371	0.0783341	1.50071e-64
	FvH4_2g15380.1	FvH4_2g12510.1	0.256218	0.540312	0.474204	0.000133085
	FvH4_2g29810.1	FvH4_6g03120.1	0.716271	4.30191	0.166501	2.97039e-21
	FvH4_2g34050.1	FvH4_6g11940.1	0.4774	4.21117	0.113365	1.72352e-64
	FvH4_2g34060.1	FvH4_6g11940.1	0.503868	4.23917	0.11886	3.06416e-63
	FvH4_2g37440.1	FvH4_4g17550.1	0.601889	4.31086	0.139622	2.32074e-29
	FvH4_2g37470.1	FvH4_2g37500.1	0.121363	0.150242	0.807785	0.646197
	FvH4_2g37480.1	FvH4_2g37500.1	0.0341017	0.0745007	0.457736	0.013363
	FvH4_2g37490.1	FvH4_3g15900.1	0.595296	3.06754	0.194063	1.0315e-13
	FvH4_2g37500.1	FvH4_3g15910.1	0.61399	5.16309	0.118919	9.43949e-25
	FvH4_2g37730.1	FvH4_3g06690.1	0.023191	0.0347624	0.667127	0.386115
	FvH4_2g39380.1	FvH4_7g24780.1	0.568067	4.27672	0.132828	8.67503e-32
	FvH4_2g40900.1	FvH4_6g53880.1	0.825788	4.32551	0.190911	3.3334e-17
	FvH4_3g06650.1	FvH4_3g37080.1	0.0449662	0.0511781	0.878622	0.655032
	FvH4_3g06690.1	FvH4_3g37080.1	0.025549	0.0526437	0.485319	0.0288433
	FvH4_3g08120.1	FvH4_5g32840.1	0.916928	4.21191	0.217699	1.13997e-19
	FvH4_3g15900.1	FvH4_3g16350.1	0.15382	0.31179	0.493346	6.00608e-05
	FvH4_3g15910.1	FvH4_3g16950.1	0.465719	2.58177	0.180388	8.82471e-17
	FvH4_3g15920.1	FvH4_4g17550.1	0.442396	2.30056	0.192299	1.94086e-19
	FvH4_3g16350.1	FvH4_3g16950.1	0.371058	1.14746	0.323375	1.27823e-12
	FvH4_3g16950.1	FvH4_3g17010.1	0.022341	0.0602244	0.370963	0.00175016
	FvH4_3g16990.1	FvH4_3g17010.1	0.379722	0.691432	0.549182	0.000169789
	FvH4_3g17000.1	FvH4_3g15900.1	0.330701	1.11748	0.295934	1.01674e-13
	FvH4_3g35170.1	FvH4_3g15900.1	0.1422	0.183407	0.775325	0.257356
	FvH4_3g37080.1	FvH4_6g28410.1	0.237576	1.44784	0.16409	8.09377e-30
	FvH4_3g38860.1	FvH4_5g24240.1	0.122264	0.715492	0.170881	1.44097e-08
	FvH4_3g38870.1	FvH4_5g24240.1	0.129754	0.336114	0.386041	0.000197964
	FvH4_3g38880.1	FvH4_5g24240.1	0.128086	0.319933	0.400354	0.00699387
	FvH4_3g40890.1	FvH4_5g24240.1	0.251905	1.21983	0.206508	2.09856e-21
	FvH4_3g44400.1	FvH4_3g06690.1	0.254648	0.826173	0.308226	8.40008e-17
	FvH4_3g44420.1	FvH4_3g06690.1	0.223534	0.848432	0.263467	2.20821e-20
	FvH4_3g44430.1	FvH4_3g44400.1	0.221407	0.502199	0.440875	0.000453717
	FvH4_3g44440.1	FvH4_3g44400.1	0.123107	0.874066	0.140845	1.54487e-12
	FvH4_4g13360.1	FvH4_5g34850.1	0.480345	2.3552	0.203951	6.67881e-19
	FvH4_4g17130.1	FvH4_4g17550.1	0.498923	2.25963	0.220799	2.80019e-27
	FvH4_4g17550.1	FvH4_3g15900.1	0.4473	2.369	0.188814	7.04805e-33
	FvH4_4g20880.1	FvH4_4g24760.1	0.210897	0.544804	0.387106	1.06296e-10
	FvH4_4g24550.1	FvH4_4g24660.1	0.369644	1.65929	0.222773	4.6174e-17
	FvH4_4g24660.1	FvH4_4g17550.1	0.500069	1.93493	0.258443	5.25934e-24
	FvH4_4g24670.1	FvH4_4g24770.1	0.390316	3.1535	0.123772	2.94465e-26
	FvH4_4g24680.1	FvH4_4g24720.1	0.223243	0.76443	0.292038	1.27655e-13
	FvH4_4g24710.1	FvH4_5g39380.1	0.274919	0.913083	0.301089	2.10416e-13
	FvH4_4g24720.1	FvH4_5g39380.1	0.207412	1.19668	0.173324	8.88423e-29
	FvH4_4g24740.1	FvH4_5g39380.1	0.425954	3.20276	0.132996	4.96371e-15
	FvH4_4g24760.1	FvH4_5g06190.1	0.0560033	0.122035	0.458912	0.000462606
	FvH4_4g24770.1	FvH4_5g39380.1	0.0283334	0.158831	0.178387	1.89991e-12
	FvH4_4g24780.1	FvH4_5g39380.1	0.227516	1.29315	0.175939	3.01669e-24
	FvH4_4g24790.1	FvH4_4g24680.1	0.328182	3.23385	0.101483	2.93503e-51
	FvH4_4g24800.1	FvH4_5g39380.1	0.410147	4.17585	0.0982189	1.56865e-41
	FvH4_4g27880.1	FvH4_4g24550.1	0.424406	1.48295	0.28619	4.80901e-06
	FvH4_5g06140.1	FvH4_4g24720.1	0.406966	1.89322	0.21496	9.65025e-32
	FvH4_5g06190.1	FvH4_4g24770.1	0.274076	1.9073	0.143698	5.12235e-32
	FvH4_5g08760.1	FvH4_6g28410.1	0.631999	4.27516	0.147831	3.4073e-32
	FvH4_5g22390.1	FvH4_6g28410.1	0.52637	4.28339	0.122886	2.03738e-44
	FvH4_5g24240.1	FvH4_6g05400.1	0.280393	1.02862	0.272591	1.33263e-21
	FvH4_5g24250.1	FvH4_6g05400.1	0.280393	1.02862	0.272591	1.33263e-21
	FvH4_5g24270.1	FvH4_6g05400.1	0.0298174	0.086871	0.343238	0.000125019
	FvH4_5g24450.1	FvH4_6g36390.1	0.669711	4.3323	0.154585	9.68951e-32
	FvH4_5g32840.1	FvH4_7g18570.1	0.366676	1.29451	0.283255	8.59521e-18
	FvH4_5g34840.1	FvH4_6g28410.1	0.994151	1.82749	0.543997	1.10551e-05
	FvH4_5g34850.1	FvH4_6g28410.1	0.978551	2.53582	0.385891	1.50771e-08
	FvH4_5g39380.1	FvH4_5g06190.1	0.277304	1.98985	0.139359	2.39112e-32
	FvH4_6g05410.1	FvH4_3g40890.1	0.0554927	0.0772395	0.71845	0.397054
	FvH4_6g11940.1	FvH4_1g16300.1	0.581715	4.25861	0.136597	2.36034e-52
	FvH4_6g28410.1	FvH4_3g06650.1	0.235485	1.20077	0.196112	2.55022e-28
	FvH4_6g36370.1	FvH4_6g36390.1	0.0511142	0.176615	0.289411	2.61321e-09
	FvH4_6g36380.1	FvH4_6g36410.1	0.0507915	0.200004	0.253952	6.35745e-11
	FvH4_6g40060.1	FvH4_7g18560.1	0.0427139	0.0539951	0.791069	0.451056
	FvH4_6g44510.1	FvH4_6g46750.1	0.649626	1.69319	0.38367	6.86296e-10
	FvH4_6g46740.1	FvH4_7g01310.1	0.183957	0.672994	0.273342	1.03778e-21
	FvH4_6g46750.1	FvH4_6g46780.1	0.296625	1.48992	0.199088	3.90804e-29
	FvH4_6g46770.1	FvH4_6g46750.1	0.31145	1.4493	0.214896	2.20321e-26
	FvH4_6g46780.1	FvH4_6g48770.1	0.16774	0.427942	0.391969	3.42972e-10
	FvH4_6g46790.1	FvH4_6g48770.1	0.176356	0.31643	0.55733	0.0539819
	FvH4_6g48750.1	FvH4_6g46780.1	0.136884	0.314581	0.435132	0.0221933
	FvH4_6g48770.1	FvH4_6g46740.1	0.299236	1.01255	0.295528	8.56572e-20
	FvH4_6g53880.1	FvH4_6g28410.1	0.648991	2.55403	0.254104	1.39794e-20
	FvH4_7g00870.1	FvH4_6g46750.1	0.738841	1.89786	0.389303	3.24312e-10
	FvH4_7g01310.1	FvH4_7g01410.1	0.0216992	0.0333408	0.65083	0.250989
	FvH4_7g01410.1	FvH4_6g46780.1	0.31447	0.974746	0.322617	6.09615e-19
	FvH4_7g06710.1	FvH4_5g32840.1	0.366256	0.794342	0.461081	0.0795818
	FvH4_7g18560.1	FvH4_7g18640.1	0.0680289	0.107798	0.631077	0.0308755
	FvH4_7g18570.1	FvH4_7g18640.1	0.0829766	0.111615	0.743416	0.152051
	FvH4_7g18650.1	FvH4_7g18560.1	0.0383474	0.0692881	0.553448	0.132915
	FvH4_7g24780.1	FvH4_3g44400.1	0.869568	4.27432	0.20344	1.35864e-24
	FvH4_7g30000.1	FvH4_6g11940.1	0.617639	4.16259	0.148379	5.67129e-35
Prunus avium	WGD
	Duplicate 1	Duplicate 2	Ka	Ks	Ka/Ks	P-Value
	Pav_sc0000852.1_g580.1.mk	Pav_sc0000071.1_g240.1.br	0.650141	4.2107	0.154402	2.79299e-21
	Pav_sc0002574.1_g130.1.mk	Pav_sc0000580.1_g160.1.mk	0.410276	4.20959	0.0974623	4.15717e-41
	Pav_sc0001080.1_g730.1.mk	Pav_sc0000740.1_g140.1.mk	0.169714	1.69239	0.10028	2.17217e-32
	Pav_sc0001710.1_g1360.1.mk	Pav_sc0002156.1_g150.1.mk	0.241089	1.46918	0.164097	8.2187e-08
	TD
	Duplicate 1	Duplicate 2	Ka	Ks	Ka/Ks	P-Value
	Pav_sc0000023.1_g010.1.br	Pav_sc0000023.1_g020.1.br	NA	0.00979843	1.13306e-13	NA
	Pav_sc0000023.1_g060.1.br	Pav_sc0000023.1_g070.1.br	0.0801241	0.207211	0.386678	0.0119696
	Pav_sc0000023.1_g070.1.br	Pav_sc0000023.1_g080.1.br	0.0548399	0.136864	0.400688	0.0312987
	Pav_sc0000023.1_g130.1.br	Pav_sc0000023.1_g140.1.br	0.246004	0.852159	0.288683	6.41408e-18
	Pav_sc0000023.1_g140.1.br	Pav_sc0000023.1_g150.1.br	0.215462	0.785145	0.274423	3.96436e-19
	Pav_sc0000071.1_g200.1.br	Pav_sc0000071.1_g210.1.br	0.197097	0.290611	0.678213	0.303478
	Pav_sc0000071.1_g210.1.br	Pav_sc0000071.1_g230.1.br	0.0337002	0.0883278	0.381536	0.0334366
	Pav_sc0000071.1_g230.1.br	Pav_sc0000071.1_g240.1.br	0.285906	1.63635	0.174722	3.01731e-10
	Pav_sc0000071.1_g240.1.br	Pav_sc0000071.1_g250.1.br	0.16786	0.596613	0.281355	4.27697e-17
	Pav_sc0000071.1_g250.1.br	Pav_sc0000071.1_g260.1.br	0.16382	0.528267	0.310108	1.11651e-14
	Pav_sc0000071.1_g260.1.br	Pav_sc0000071.1_g270.1.br	0.164313	0.479811	0.342454	3.10625e-12
	Pav_sc0000071.1_g340.1.mk	Pav_sc0000071.1_g350.1.br	0.149723	0.444073	0.337159	7.31913e-13
	Pav_sc0000071.1_g350.1.br	Pav_sc0000071.1_g360.1.br	0.181988	0.589286	0.308828	5.28609e-15
	Pav_sc0000071.1_g360.1.br	Pav_sc0000071.1_g380.1.br	0.248412	0.765537	0.324493	8.8153e-14
	Pav_sc0000095.1_g090.1.br	Pav_sc0000095.1_g100.1.br	0.216955	0.340531	0.637108	0.00481512
	Pav_sc0000095.1_g100.1.br	Pav_sc0000095.1_g110.1.br	0.185634	0.282184	0.657849	0.00719739
	Pav_sc0000095.1_g110.1.br	Pav_sc0000095.1_g120.1.br	0.128188	0.243758	0.525882	0.000295413
	Pav_sc0000095.1_g200.1.br	Pav_sc0000095.1_g210.1.br	0.0720681	0.116154	0.620454	0.123106
	Pav_sc0000095.1_g220.1.br	Pav_sc0000095.1_g230.1.br	0.222746	0.418799	0.53187	0.00980099
	Pav_sc0000678.1_g020.1.br	Pav_sc0000678.1_g010.1.br	0.16532	0.423881	0.390016	0.000124254
	Pav_sc0000791.1_g210.1.br	Pav_sc0000791.1_g220.1.br	0.069386	0.0735281	0.943666	0.808043
	Pav_sc0000791.1_g220.1.br	Pav_sc0000791.1_g230.1.br	0.0669985	0.103385	0.648052	0.0433416
	Pav_sc0000791.1_g230.1.br	Pav_sc0000791.1_g240.1.br	NA	NA	NA	NA
	Pav_sc0001429.1_g120.1.br	Pav_sc0001429.1_g140.1.br	0.267687	0.502829	0.532362	0.024542
	Pav_sc0002479.1_g150.1.br	Pav_sc0002479.1_g160.1.br	0.38866	2.66256	0.145972	6.8526e-24
	Pav_sc0002479.1_g160.1.br	Pav_sc0002479.1_g170.1.br	0.273465	1.63229	0.167535	5.02098e-37
	Pav_sc0002479.1_g520.1.br	Pav_sc0002479.1_g560.1.mk	0.372795	4.13124	0.0902382	4.27048e-63
	Pav_sc0003148.1_g050.1.br	Pav_sc0003148.1_g060.1.br	0.163479	0.4735	0.345258	1.92343e-12
	PD
	Duplicate 1	Duplicate 2	Ka	Ks	Ka/Ks	P-Value
	Pav_sc0000023.1_g040.1.br	Pav_sc0000023.1_g060.1.br	0.0841028	0.0749382	1.1223	0.810904
	Pav_sc0000023.1_g050.1.br	Pav_sc0000023.1_g070.1.br	0.246084	0.79981	0.307679	7.25095e-15
	Pav_sc0000023.1_g050.1.br	Pav_sc0000023.1_g100.1.br	0.210371	0.281852	0.746386	0.184826
	Pav_sc0000023.1_g070.1.br	Pav_sc0000023.1_g090.1.br	0.133516	0.304095	0.439059	0.000866566
	Pav_sc0000071.1_g190.1.br	Pav_sc0000071.1_g210.1.br	0.0667654	0.24414	0.273472	4.72783e-05
	Pav_sc0000071.1_g260.1.br	Pav_sc0000071.1_g300.1.br	0.277796	1.23002	0.225846	1.83673e-09
	Pav_sc0000071.1_g310.1.br	Pav_sc0000071.1_g340.1.mk	0.187216	0.34944	0.535761	0.00932638
	Pav_sc0000071.1_g320.1.br	Pav_sc0000071.1_g340.1.mk	0.130462	0.251465	0.518808	0.00144093
	Pav_sc0000095.1_g030.1.br	Pav_sc0000095.1_g120.1.br	0.231136	1.88269	0.122769	6.3512e-15
	Pav_sc0000095.1_g130.1.br	Pav_sc0000095.1_g170.1.br	0.420025	0.626507	0.670423	0.121913
	Pav_sc0000095.1_g140.1.br	Pav_sc0000095.1_g160.1.br	0.0228278	0.055529	0.411097	0.0121703
	Pav_sc0000095.1_g160.1.br	Pav_sc0000095.1_g180.1.br	0.027409	0.0306934	0.892992	0.690304
	Pav_sc0000095.1_g170.1.br	Pav_sc0000095.1_g190.1.br	0.243835	0.221475	1.10096	0.673412
	Pav_sc0000095.1_g240.1.br	Pav_sc0000095.1_g260.1.br	0.248965	1.11231	0.223826	2.35178e-13
	Pav_sc0000100.1_g580.1.mk	Pav_sc0000100.1_g550.1.mk	0.0357789	0.0610274	0.586275	0.136545
	Pav_sc0000678.1_g120.1.mk	Pav_sc0000678.1_g040.1.mk	0.0797744	0.0654909	1.2181	0.687559
	Pav_sc0001429.1_g020.1.br	Pav_sc0001429.1_g090.1.br	0.330421	0.433778	0.76173	0.0877322
	Pav_sc0001429.1_g100.1.br	Pav_sc0001429.1_g120.1.br	0.0810625	0.184855	0.438518	0.000257024
	Pav_sc0001429.1_g160.1.br	Pav_sc0003148.1_g060.1.br	0.220099	0.502197	0.438272	2.32524e-07
	Pav_sc0001429.1_g200.1.br	Pav_sc0003148.1_g050.1.br	0.242569	0.66439	0.365101	2.32718e-11
	Pav_sc0002358.1_g060.1.br	Pav_sc0002358.1_g100.1.br	0.20268	0.610953	0.331744	1.33746e-15
	Pav_sc0002358.1_g060.1.br	Pav_sc0002358.1_g150.1.br	0.0674657	0.101126	0.667142	0.409116
	Pav_sc0002358.1_g070.1.br	Pav_sc0002358.1_g140.1.br	0.139013	0.198043	0.701932	0.261242
	Pav_sc0002479.1_g080.1.br	Pav_sc0002479.1_g180.1.br	0.365132	2.85914	0.127707	3.35617e-26
	Pav_sc0002479.1_g090.1.br	Pav_sc0002479.1_g150.1.br	0.296148	0.735	0.402922	0.000150815
	Pav_sc0002479.1_g170.1.br	Pav_sc0002479.1_g200.1.br	0.201165	0.965754	0.208299	2.11108e-24
	Pav_sc0002479.1_g310.1.br	Pav_sc0002479.1_g380.1.br	0.0463089	0.0949615	0.48766	0.112546
	Pav_sc0002479.1_g320.1.br	Pav_sc0002479.1_g380.1.br	0.0190544	0.12217	0.155966	6.95038e-05
	Pav_sc0002479.1_g380.1.br	Pav_sc0002479.1_g520.1.br	0.409036	4.09869	0.0997968	2.08392e-58
	Pav_sc0003131.1_g010.1.br	Pav_sc0003131.1_g070.1.br	0.0683202	0.197755	0.345478	0.0012792
	Pav_sc0003131.1_g010.1.br	Pav_sc0003131.1_g110.1.br	0.0251023	0.0431928	0.581169	0.289098
	TRD
	Duplicate 1	Duplicate 2	Ka	Ks	Ka/Ks	P-Value
	Pav_co4026765.1_g010.1.mk	Pav_sc0002208.1_g550.1.mk	NA	NA	NA	NA
	Pav_sc0000095.1_g1630.1.mk	Pav_sc0001080.1_g730.1.mk	0.735455	4.14082	0.177611	5.67696e-18
	Pav_sc0000500.1_g560.1.mk	Pav_sc0000740.1_g140.1.mk	0.669483	4.10024	0.163279	3.3799e-26
	Pav_sc0000558.1_g990.1.mk	Pav_sc0002156.1_g150.1.mk	0.872258	4.31129	0.202319	1.52644e-17
	Pav_sc0000628.1_g300.1.br	Pav_sc0000464.1_g780.1.mk	0.447574	3.48925	0.128272	7.09153e-26
	Pav_sc0001623.1_g010.1.mk	Pav_sc0000100.1_g580.1.mk	1.03517	1.89951	0.544967	1.12978e-05
	Pav_sc0001774.1_g090.1.mk	Pav_sc0000740.1_g140.1.mk	0.714213	4.30264	0.165994	2.65876e-26
	Pav_sc0002119.1_g110.1.br	Pav_sc0000464.1_g780.1.mk	0.489041	3.53774	0.138235	1.98717e-25
	Pav_sc0002710.1_g030.1.mk	Pav_sc0002208.1_g550.1.mk	0.775633	3.87285	0.200274	3.3764e-18
	DSD
	Duplicate 1	Duplicate 2	Ka	Ks	Ka/Ks	P-Value
	Pav_co4000035.1_g010.1.br	Pav_sc0000095.1_g130.1.br	0.00225393	NA	NA	NA
	Pav_co4026765.1_g010.1.mk	Pav_sc0000143.1_g280.1.mk	0.543277	1.79	0.303506	9.42327e-12
	Pav_co4027827.1_g010.1.br	Pav_sc0002479.1_g180.1.br	0.340329	1.327	0.256465	7.28068e-14
	Pav_co4064377.1_g010.1.mk	Pav_sc0000678.1_g120.1.mk	0.943903	3.1075	0.303749	4.84245e-07
	Pav_sc0000023.1_g010.1.br	Pav_sc0002358.1_g100.1.br	0.0541639	0.12958	0.417996	5.37822e-05
	Pav_sc0000023.1_g020.1.br	Pav_sc0002358.1_g100.1.br	0.106296	0.347488	0.305899	0.000137253
	Pav_sc0000023.1_g040.1.br	Pav_sc0000023.1_g070.1.br	0.118869	0.20834	0.570555	0.0092392
	Pav_sc0000023.1_g050.1.br	Pav_sc0002358.1_g100.1.br	0.0623583	0.0496687	1.25548	0.41157
	Pav_sc0000023.1_g060.1.br	Pav_sc0001313.1_g030.1.br	0.0459931	0.081619	0.563509	0.242099
	Pav_sc0000023.1_g070.1.br	Pav_sc0000023.1_g130.1.br	0.0307141	0.0355152	0.864817	0.602646
	Pav_sc0000023.1_g080.1.br	Pav_sc0000023.1_g130.1.br	0.0691079	0.123085	0.561464	0.173188
	Pav_sc0000023.1_g090.1.br	Pav_sc0000023.1_g130.1.br	0.121075	0.322751	0.375134	0.000122252
	Pav_sc0000023.1_g100.1.br	Pav_sc0002358.1_g100.1.br	0.0371371	0.0285694	1.29989	0.806319
	Pav_sc0000023.1_g130.1.br	Pav_sc0000023.1_g150.1.br	0.218956	0.768491	0.284917	1.64732e-18
	Pav_sc0000023.1_g140.1.br	Pav_sc0000023.1_g070.1.br	0.238407	0.798853	0.298436	3.51212e-17
	Pav_sc0000023.1_g150.1.br	Pav_sc0002358.1_g060.1.br	0.269662	0.85235	0.316374	2.0457e-18
	Pav_sc0000037.1_g060.1.mk	Pav_sc0000740.1_g140.1.mk	0.796418	4.24298	0.187703	4.35887e-19
	Pav_sc0000071.1_g190.1.br	Pav_sc0000071.1_g230.1.br	0.070428	0.208193	0.338282	0.00202465
	Pav_sc0000071.1_g200.1.br	Pav_sc0000071.1_g260.1.br	0.300966	1.82427	0.164979	2.6668e-07
	Pav_sc0000071.1_g210.1.br	Pav_sc0000071.1_g240.1.br	0.299461	2.37171	0.126264	2.67101e-34
	Pav_sc0000071.1_g230.1.br	Pav_sc0000071.1_g250.1.br	0.292429	1.62781	0.179645	7.86677e-10
	Pav_sc0000071.1_g240.1.br	Pav_sc0000071.1_g260.1.br	0.0190729	0.0377429	0.505338	0.0692947
	Pav_sc0000071.1_g250.1.br	Pav_sc0000071.1_g270.1.br	0.023073	0.0137498	1.67806	0.269479
	Pav_sc0000071.1_g260.1.br	Pav_sc0000071.1_g350.1.br	0.273352	1.21309	0.225334	9.4897e-23
	Pav_sc0000071.1_g270.1.br	Pav_sc0000071.1_g350.1.br	0.24469	1.58434	0.154443	8.2891e-34
	Pav_sc0000071.1_g300.1.br	Pav_sc0000071.1_g360.1.br	0.281905	1.26026	0.223687	4.42759e-08
	Pav_sc0000071.1_g310.1.br	Pav_sc0000071.1_g350.1.br	0.181479	0.577459	0.314271	1.70627e-06
	Pav_sc0000071.1_g320.1.br	Pav_sc0000071.1_g350.1.br	0.199138	0.707196	0.281587	2.77449e-13
	Pav_sc0000071.1_g340.1.mk	Pav_sc0000071.1_g360.1.br	0.197713	0.462631	0.427366	9.16349e-09
	Pav_sc0000071.1_g360.1.br	Pav_sc0000071.1_g250.1.br	0.302165	0.955664	0.316183	4.55992e-17
	Pav_sc0000071.1_g380.1.br	Pav_sc0000071.1_g350.1.br	0.214991	0.790879	0.271837	5.13566e-18
	Pav_sc0000095.1_g020.1.br	Pav_sc0003148.1_g060.1.br	0.222256	0.789337	0.281573	0.00104327
	Pav_sc0000095.1_g030.1.br	Pav_sc0003148.1_g060.1.br	0.16244	0.555857	0.292233	0.000113665
	Pav_sc0000095.1_g090.1.br	Pav_sc0003947.1_g010.1.br	0.0996832	0.170848	0.583463	0.00315708
	Pav_sc0000095.1_g100.1.br	Pav_sc0000095.1_g120.1.br	0.10551	0.190798	0.552994	0.00162904
	Pav_sc0000095.1_g110.1.br	Pav_sc0003947.1_g010.1.br	0.0316536	0.0812779	0.389449	0.000818771
	Pav_sc0000095.1_g120.1.br	Pav_sc0003947.1_g010.1.br	0.163664	0.361584	0.452631	4.60301e-07
	Pav_sc0000095.1_g130.1.br	Pav_sc0000095.1_g210.1.br	0.237006	0.542711	0.436708	3.98352e-08
	Pav_sc0000095.1_g140.1.br	Pav_sc0000095.1_g180.1.br	0.0354801	0.0504129	0.703791	0.28645
	Pav_sc0000095.1_g150.1.br	Pav_co4027827.1_g010.1.br	0.0521092	0.0737575	0.706494	0.424466
	Pav_sc0000095.1_g160.1.br	Pav_sc0000095.1_g220.1.br	0.145592	0.26725	0.544777	0.000478435
	Pav_sc0000095.1_g170.1.br	Pav_sc0005880.1_g020.1.br	0.243835	0.221475	1.10096	0.673412
	Pav_sc0000095.1_g180.1.br	Pav_sc0000095.1_g220.1.br	0.140004	0.310546	0.450833	2.42276e-06
	Pav_sc0000095.1_g190.1.br	Pav_sc0005880.1_g020.1.br	NA	NA	NA	NA
	Pav_sc0000095.1_g200.1.br	Pav_sc0006149.1_g040.1.br	0.0582562	0.117295	0.496666	0.0540012
	Pav_sc0000095.1_g210.1.br	Pav_sc0001429.1_g020.1.br	0.0180061	0.0102408	1.75827	0.466803
	Pav_sc0000095.1_g220.1.br	Pav_sc0000095.1_g260.1.br	0.190251	0.413036	0.460617	7.21039e-07
	Pav_sc0000095.1_g230.1.br	Pav_sc0000095.1_g260.1.br	0.14881	0.186289	0.798812	0.404832
	Pav_sc0000095.1_g240.1.br	Pav_sc0000095.1_g220.1.br	0.2437	1.13673	0.214388	5.03519e-14
	Pav_sc0000100.1_g550.1.mk	Pav_sc0002456.1_g180.1.mk	0.506213	1.44429	0.350494	1.9024e-10
	Pav_sc0000100.1_g580.1.mk	Pav_sc0002456.1_g180.1.mk	0.424102	2.09648	0.202293	4.33705e-20
	Pav_sc0000131.1_g550.1.mk	Pav_sc0001774.1_g090.1.mk	0.242926	0.512514	0.47399	0.000864171
	Pav_sc0000143.1_g280.1.mk	Pav_sc0002208.1_g550.1.mk	0.632254	1.50394	0.420397	1.45341e-09
	Pav_sc0000202.1_g120.1.br	Pav_sc0000071.1_g350.1.br	0.156099	0.540627	0.288738	4.04017e-08
	Pav_sc0000351.1_g520.1.br	Pav_sc0002479.1_g080.1.br	0.488382	2.44603	0.199663	3.8175e-20
	Pav_sc0000367.1_g260.1.br	Pav_sc0002479.1_g180.1.br	0.509634	1.75886	0.289752	1.48209e-22
	Pav_sc0000464.1_g780.1.mk	Pav_sc0000740.1_g140.1.mk	0.710888	4.01623	0.177004	2.6986e-23
	Pav_sc0000500.1_g560.1.mk	Pav_sc0002710.1_g030.1.mk	0.325575	3.91612	0.0831371	1.90588e-35
	Pav_sc0000558.1_g990.1.mk	Pav_sc0000890.1_g630.1.mk	1.07013	1.73936	0.615245	0.000156158
	Pav_sc0000580.1_g160.1.mk	Pav_sc0000071.1_g260.1.br	0.556819	4.30055	0.129476	3.46131e-33
	Pav_sc0000624.1_g2170.1.mk	Pav_sc0000678.1_g120.1.mk	0.58458	4.27693	0.136682	1.10439e-40
	Pav_sc0000628.1_g220.1.mk	Pav_sc0002119.1_g040.1.mk	0.364628	0.854288	0.426821	0.00771753
	Pav_sc0000678.1_g010.1.br	Pav_sc0003326.1_g160.1.br	0.00693342	0.0153483	0.45174	0.329954
	Pav_sc0000678.1_g020.1.br	Pav_sc0000678.1_g120.1.mk	0.0358323	0.0567202	0.631737	0.190841
	Pav_sc0000678.1_g120.1.mk	Pav_sc0008177.1_g020.1.br	0.0103584	0.0113805	0.910183	0.88264
	Pav_sc0000740.1_g140.1.mk	Pav_sc0000678.1_g120.1.mk	0.629079	4.24525	0.148184	4.6035e-28
	Pav_sc0000747.1_g200.1.mk	Pav_sc0001080.1_g730.1.mk	0.669843	4.09903	0.163415	2.48245e-35
	Pav_sc0000791.1_g210.1.br	Pav_sc0000791.1_g230.1.br	0.0733418	0.0920908	0.796407	0.295101
	Pav_sc0000791.1_g220.1.br	Pav_sc0006149.1_g040.1.br	0.366404	0.617218	0.593638	0.000224256
	Pav_sc0000791.1_g230.1.br	Pav_sc0006149.1_g040.1.br	0.350972	0.637825	0.550264	2.20832e-05
	Pav_sc0000791.1_g240.1.br	Pav_sc0000791.1_g220.1.br	0.0580376	0.0638659	0.908742	0.60437
	Pav_sc0000852.1_g580.1.mk	Pav_sc0000071.1_g260.1.br	0.63706	4.20824	0.151384	1.55679e-23
	Pav_sc0000890.1_g630.1.mk	Pav_sc0000740.1_g140.1.mk	0.746919	2.2068	0.338462	1.37745e-14
	Pav_sc0001031.1_g130.1.mk	Pav_sc0000678.1_g120.1.mk	0.202328	0.603462	0.335278	0.00204074
	Pav_sc0001065.1_g120.1.mk	Pav_sc0000023.1_g150.1.br	0.513127	2.45156	0.209306	9.96007e-31
	Pav_sc0001080.1_g730.1.mk	Pav_sc0002247.1_g030.1.mk	0.589307	3.90538	0.150896	2.67533e-31
	Pav_sc0001267.1_g380.1.mk	Pav_sc0002710.1_g030.1.mk	0.356525	1.32756	0.268557	7.12368e-06
	Pav_sc0001313.1_g030.1.br	Pav_sc0000023.1_g130.1.br	0.100725	0.268822	0.374689	2.93978e-06
	Pav_sc0001405.1_g1300.1.mk	Pav_sc0000580.1_g160.1.mk	0.645986	4.1838	0.154402	1.84926e-43
	Pav_sc0001429.1_g020.1.br	Pav_sc0003148.1_g040.1.br	0.0125102	0.0249368	0.501676	0.12801
	Pav_sc0001429.1_g090.1.br	Pav_sc0000095.1_g130.1.br	0.268906	0.270554	0.993909	0.870675
	Pav_sc0001429.1_g100.1.br	Pav_sc0000095.1_g110.1.br	0.222061	0.623986	0.355876	3.13873e-11
	Pav_sc0001429.1_g120.1.br	Pav_sc0003947.1_g010.1.br	0.209138	0.557491	0.375142	1.67088e-11
	Pav_sc0001429.1_g140.1.br	Pav_sc0001429.1_g100.1.br	0.264289	0.422532	0.625488	0.159802
	Pav_sc0001429.1_g160.1.br	Pav_sc0000095.1_g110.1.br	0.215366	0.449815	0.478789	3.20736e-06
	Pav_sc0001429.1_g200.1.br	Pav_sc0001429.1_g120.1.br	0.216817	0.58352	0.371567	1.00378e-10
	Pav_sc0001613.1_g260.1.br	Pav_sc0000095.1_g240.1.br	0.289529	0.320325	0.903861	0.889559
	Pav_sc0001623.1_g010.1.mk	Pav_sc0000095.1_g130.1.br	0.961244	4.22041	0.227761	5.55298e-26
	Pav_sc0001709.1_g010.1.br	Pav_sc0000678.1_g020.1.br	0.0460258	0.0941841	0.488679	0.197734
	Pav_sc0001774.1_g090.1.mk	Pav_sc0000678.1_g120.1.mk	0.714871	4.26859	0.167472	1.44842e-31
	Pav_sc0002119.1_g040.1.mk	Pav_sc0002710.1_g030.1.mk	0.619862	1.19788	0.517464	0.00172476
	Pav_sc0002119.1_g110.1.br	Pav_sc0001080.1_g730.1.mk	0.734639	3.76165	0.195297	2.16998e-13
	Pav_sc0002156.1_g150.1.mk	Pav_sc0002208.1_g550.1.mk	0.69248	4.07888	0.169772	2.42191e-16
	Pav_sc0002208.1_g550.1.mk	Pav_sc0000678.1_g120.1.mk	0.861516	4.00243	0.215248	4.81146e-13
	Pav_sc0002358.1_g070.1.br	Pav_sc0000023.1_g150.1.br	0.237167	0.599549	0.395576	8.96223e-05
	Pav_sc0002358.1_g100.1.br	Pav_sc0000023.1_g130.1.br	0.233583	0.835171	0.279683	1.00114e-18
	Pav_sc0002358.1_g130.1.br	Pav_sc0000023.1_g150.1.br	0.303422	0.544092	0.557666	0.0681753
	Pav_sc0002358.1_g140.1.br	Pav_sc0000023.1_g070.1.br	0.248345	0.905385	0.274298	4.20264e-14
	Pav_sc0002358.1_g150.1.br	Pav_sc0000023.1_g010.1.br	0.270322	0.948613	0.284965	4.52931e-08
	Pav_sc0002456.1_g180.1.mk	Pav_sc0000624.1_g2170.1.mk	0.95668	3.02676	0.316074	3.82674e-10
	Pav_sc0002479.1_g080.1.br	Pav_sc0001429.1_g200.1.br	0.438811	2.89749	0.151445	9.16417e-23
	Pav_sc0002479.1_g090.1.br	Pav_sc0002479.1_g160.1.br	0.537021	2.90604	0.184795	1.13312e-11
	Pav_sc0002479.1_g150.1.br	Pav_sc0002479.1_g380.1.br	0.387238	1.90261	0.20353	1.05324e-20
	Pav_sc0002479.1_g160.1.br	Pav_sc0002479.1_g380.1.br	0.281708	1.76752	0.15938	4.04638e-42
	Pav_sc0002479.1_g170.1.br	Pav_sc0002479.1_g380.1.br	0.208273	1.01498	0.205198	3.63202e-23
	Pav_sc0002479.1_g180.1.br	Pav_sc0003148.1_g060.1.br	0.379323	1.36403	0.278089	4.3245e-26
	Pav_sc0002479.1_g200.1.br	Pav_sc0002479.1_g380.1.br	0.0647323	0.258892	0.250036	2.80111e-11
	Pav_sc0002479.1_g310.1.br	Pav_sc0002479.1_g200.1.br	0.0683221	0.22913	0.29818	5.36619e-05
	Pav_sc0002479.1_g320.1.br	Pav_sc0002479.1_g160.1.br	0.188059	1.48178	0.126914	1.16051e-18
	Pav_sc0002479.1_g380.1.br	Pav_sc0000095.1_g260.1.br	0.297863	1.13479	0.262483	3.14352e-19
	Pav_sc0002479.1_g520.1.br	Pav_sc0002479.1_g200.1.br	0.360739	4.05669	0.0889244	7.97484e-56
	Pav_sc0002479.1_g560.1.mk	Pav_sc0002479.1_g160.1.br	0.435035	4.25891	0.102147	1.65213e-49
	Pav_sc0002574.1_g130.1.mk	Pav_sc0000071.1_g210.1.br	0.609148	4.24913	0.143358	2.11687e-53
	Pav_sc0002792.1_g140.1.br	Pav_sc0000678.1_g020.1.br	0.134136	0.425677	0.315112	1.45179e-05
	Pav_sc0002792.1_g150.1.mk	Pav_sc0000678.1_g120.1.mk	0.293319	1.56652	0.187242	1.28271e-06
	Pav_sc0002937.1_g010.1.br	Pav_sc0003148.1_g050.1.br	0.00546753	0.0182875	0.298976	0.229063
	Pav_sc0003131.1_g010.1.br	Pav_sc0003148.1_g060.1.br	0.146786	0.331459	0.442847	5.37764e-07
	Pav_sc0003131.1_g070.1.br	Pav_sc0003148.1_g060.1.br	0.132947	0.674565	0.197085	1.24604e-09
	Pav_sc0003131.1_g110.1.br	Pav_sc0003148.1_g060.1.br	0.177858	0.307842	0.577757	0.012106
	Pav_sc0003148.1_g040.1.br	Pav_sc0006149.1_g040.1.br	0.033052	0.0356937	0.925991	0.860108
	Pav_sc0003148.1_g050.1.br	Pav_sc0006109.1_g040.1.br	0.264286	0.469771	0.562585	6.01034e-05
	Pav_sc0003148.1_g060.1.br	Pav_sc0003947.1_g010.1.br	0.221747	0.481421	0.46061	1.01474e-07
	Pav_sc0003268.1_g020.1.br	Pav_sc0000095.1_g140.1.br	0.0302608	0.0350622	0.86306	0.779058
	Pav_sc0003326.1_g020.1.mk	Pav_sc0000678.1_g120.1.mk	0.186047	1.46607	0.126902	2.42148e-07
	Pav_sc0003326.1_g030.1.mk	Pav_sc0000678.1_g120.1.mk	0.115059	0.426943	0.269496	1.33564e-06
	Pav_sc0003326.1_g160.1.br	Pav_sc0000678.1_g020.1.br	0.154595	0.338675	0.456471	0.00091542
	Pav_sc0003326.1_g180.1.br	Pav_sc0008177.1_g020.1.br	0.168817	0.370674	0.455433	0.000147734
	Pav_sc0003945.1_g040.1.br	Pav_sc0005880.1_g030.1.br	0.122861	0.134766	0.911662	0.623035
	Pav_sc0003947.1_g010.1.br	Pav_sc0006109.1_g040.1.br	0.000994408	0.00595493	0.166989	0.142423
	Pav_sc0005880.1_g020.1.br	Pav_sc0001429.1_g090.1.br	0.0629983	0.0143478	4.39082	0.0711918
	Pav_sc0006109.1_g020.1.br	Pav_sc0001429.1_g200.1.br	0.176253	0.45301	0.389071	0.000111301
	Pav_sc0006109.1_g030.1.br	Pav_sc0000095.1_g100.1.br	0.0549812	0.0943446	0.58277	0.170433
	Pav_sc0006149.1_g040.1.br	Pav_sc0005880.1_g030.1.br	0.126005	0.179134	0.703409	0.0561451
	Pav_sc0006149.1_g070.1.br	Pav_sc0005880.1_g030.1.br	0.0882346	0.128595	0.686144	0.388498
	Pav_sc0006149.1_g080.1.br	Pav_sc0003945.1_g040.1.br	NA	0.00619397	-1.79242e-13	NA
	Pav_sc0006824.1_g020.1.br	Pav_sc0002479.1_g180.1.br	0.164656	0.0897583	1.83443	0.108208
	Pav_sc0010013.1_g010.1.br	Pav_sc0000095.1_g220.1.br	0.0240512	0.0462347	0.520197	0.300326
	Pav_sc0012305.1_g010.1.br	Pav_sc0002479.1_g080.1.br	0.53922	1.48844	0.362272	2.19161e-17
Pyrus communis	WGD
	Duplicate 1	Duplicate 2	Ka	Ks	Ka/Ks	P-Value
	pycom01g21550	pycom07g25150	0.0341395	0.17887	0.190862	1.4653e-11
	pycom10g17200	pycom05g19930	0.392272	1.06249	0.369201	1.33604e-09
	pycom10g17220	pycom05g20020	0.413247	1.1437	0.361325	1.8368e-12
	pycom12g15300	pycom04g13370	0.0444104	0.423424	0.104884	1.87409e-33
	pycom12g15300	pycom07g19720	0.232343	4.17513	0.0556493	2.05046e-74
	pycom13g09450	pycom16g09290	0.0865199	0.144578	0.59843	0.0114331
	pycom15g24910	pycom02g14140	0.389612	1.16696	0.333868	5.58704e-08
	pycom15g07380	pycom02g14140	0.561784	4.28754	0.131027	1.21649e-29
	pycom15g34640	pycom08g17310	0.26993	0.540879	0.499058	3.45033e-06
	pycom15g07380	pycom08g07860	0.0856993	0.249391	0.343634	0.00156494
	pycom15g01910	pycom08g02020	0.0413622	0.184613	0.224048	4.02792e-12
	pycom15g03470	pycom08g04880	0.0909833	0.193838	0.469379	0.00175486
	pycom17g00620	pycom06g12870	0.202937	1.35272	0.150021	3.56772e-42
	pycom17g07080	pycom09g00710	0.183013	0.216059	0.847053	0.543608
	pycom17g22900	pycom09g14560	0.0385917	0.167477	0.230429	1.074e-10
	pycom17g15080	pycom09g08700	0.0520504	0.199853	0.260443	7.80584e-11
	pycom17g06020	pycom111g05680	0.306743	1.24821	0.245747	5.073e-09
	pycom17g06030	pycom111g05700	0.308936	1.04146	0.296639	1.54925e-12
	pycom17g00620	pycom111g00590	0.0477963	0.158764	0.301053	2.65951e-08
	pycom17g06040	pycom12433g00160	0.309104	0.752479	0.410781	7.7798e-10
	pycom02g14150	pycom08g07900	0.49664	3.98546	0.124613	4.03773e-39
	pycom04g13370	pycom07g19720	0.236827	4.13883	0.0572207	1.15151e-73
	pycom06g12870	pycom111g00590	0.207428	1.24043	0.167223	8.63047e-40
	TD
	Duplicate 1	Duplicate 2	Ka	Ks	Ka/Ks	P-Value
	pycom02g14140	pycom02g14150	0.431845	2.10504	0.205149	6.23905e-19
	pycom02g17280	pycom02g17290	0.372565	4.22971	0.0880829	1.28261e-60
	pycom04g16670	pycom04g16680	0.0455979	0.0170453	2.67509	0.0137182
	pycom05g19990	pycom05g20000	0.258044	1.1438	0.225602	2.65869e-21
	pycom06g01500	pycom06g01510	0.0176604	0.0508084	0.347588	0.00435943
	pycom07g07870	pycom07g07910	0.195161	0.385054	0.506839	4.21727e-06
	pycom08g07860	pycom08g07870	0.160205	1.33129	0.120338	9.68161e-17
	pycom08g07870	pycom08g07880	0.42142	1.37112	0.307355	4.78913e-11
	pycom10g17190	pycom10g17200	0.128876	0.210133	0.613306	0.00633626
	pycom10g17200	pycom10g17210	0.250433	0.717208	0.349178	7.00286e-13
	pycom10g17210	pycom10g17220	0.37721	1.17367	0.321393	1.44321e-15
	pycom111g05680	pycom111g05700	0.0658766	0.0787743	0.83627	0.600106
	pycom111g05710	pycom111g05720	0.265161	0.384086	0.690367	0.130819
	pycom12g03300	pycom12g03320	0.0198825	0.0488493	0.407018	0.135214
	pycom13g09440	pycom13g09450	0.440415	4.27537	0.103012	1.74417e-54
	pycom13g09510	pycom13g09520	0.345585	2.62432	0.131686	8.67995e-43
	pycom13g09930	pycom13g09940	0.0441669	0.0828656	0.532994	0.0379543
	pycom17g06020	pycom17g06030	0.273368	1.1042	0.247571	9.37536e-17
	pycom17g06030	pycom17g06040	0.294726	1.00888	0.292131	5.26443e-13
	pycom17g06040	pycom17g06050	0.149961	0.322512	0.464979	0.000559869
	pycom17g06050	pycom17g06060	0.310697	1.88125	0.165155	1.08851e-17
	PD
	Duplicate 1	Duplicate 2	Ka	Ks	Ka/Ks	P-Value
	pycom02g01330	pycom02g01390	0.0768913	0.206031	0.373203	7.99166e-05
	pycom04g01280	pycom04g01300	0.0448017	0.0581601	0.770317	0.345285
	pycom04g16630	pycom04g16670	0.0484395	0.0254161	1.90586	0.0676143
	pycom05g19940	pycom05g19970	0.320064	0.572465	0.559098	3.83254e-05
	pycom05g19940	pycom05g19980	0.363901	1.45526	0.250059	3.1107e-10
	pycom05g19970	pycom05g19990	0.297119	0.703103	0.422582	2.25779e-08
	pycom05g20000	pycom05g20020	0.0138096	0.0401876	0.343627	0.0064188
	pycom06g01300	pycom06g01320	0.0222974	0.0220849	1.00962	0.999982
	pycom06g01320	pycom06g01340	0.122673	0.158074	0.776045	0.428727
	pycom06g01500	pycom06g01520	0.047436	0.135383	0.350383	6.17276e-05
	pycom07g07910	pycom07g07950	0.0831199	0.12885	0.645091	0.03603
	pycom08g07870	pycom08g07900	0.144453	0.36379	0.397077	2.1528e-05
	pycom111g05670	pycom111g05700	0.304482	0.908809	0.335034	2.06388e-17
	pycom13g09460	pycom13g09510	0.330172	3.2622	0.101212	1.55918e-17
	pycom15g34640	pycom15g34680	0.209462	0.403051	0.519691	0.076081
	pycom17g05440	pycom17g05520	0.066379	0.134172	0.494731	0.000528896
	TRD
	Duplicate 1	Duplicate 2	Ka	Ks	Ka/Ks	P-Value
	pycom02g23390	pycom10g17200	0.411985	1.32215	0.311604	8.47614e-14
	pycom04g00550	pycom17g15080	0.604412	4.27845	0.141269	9.81367e-46
	pycom06g08230	pycom05g20020	0.477325	0.840557	0.567867	0.00164314
	pycom09g14850	pycom09g14560	0.136177	0.589702	0.230925	6.14513e-17
	pycom09g14880	pycom09g14560	0.181076	1.37079	0.132096	9.86931e-15
	pycom10g24650	pycom10g17200	0.338141	0.652809	0.517979	1.9022e-05
	pycom11g24430	pycom10g17200	0.263511	0.566447	0.4652	4.79853e-07
	pycom14g01050	pycom10g17200	0.292638	0.842168	0.347482	2.39879e-09
	pycom14g01330	pycom10g17200	0.323426	0.790351	0.409218	1.48085e-07
	pycom14g07130	pycom16g09390	0.504975	4.28803	0.117764	1.01825e-33
	pycom14g12950	pycom16g09390	0.37688	1.39649	0.269876	1.22291e-26
	pycom15g00110	pycom10g17200	0.574888	3.17562	0.181032	9.76689e-25
	pycom16g06450	pycom10g17200	0.275529	0.524566	0.525251	0.0147675
	pycom17g19370	pycom17g15080	0.0632323	0.233697	0.270573	2.87427e-05
	pycom17g19380	pycom17g15080	0.0419947	0.140407	0.299092	3.3017e-05
	pycom17g20210	pycom17g22900	0.24927	1.10336	0.225918	3.65169e-09
	pycom17g20220	pycom02g14140	0.315206	2.35191	0.134022	1.61524e-25
	DSD
	Duplicate 1	Duplicate 2	Ka	Ks	Ka/Ks	P-Value
	pycom01g21550	pycom17g20220	0.819939	4.2072	0.19489	7.72869e-17
	pycom02g01330	pycom06g01320	0.0917967	0.257478	0.356523	8.84416e-05
	pycom02g01390	pycom06g01300	0.0477003	0.0718789	0.663621	0.100097
	pycom02g14140	pycom04g13370	0.619708	4.22038	0.146837	1.28084e-46
	pycom02g14150	pycom17g20220	0.347951	1.90215	0.182925	6.43612e-26
	pycom02g17280	pycom13g09440	0.113467	0.129935	0.873258	0.516704
	pycom02g17290	pycom13g09450	0.0914844	0.100398	0.911217	0.607916
	pycom02g23390	pycom05g19990	0.235948	0.644664	0.366001	4.8916e-12
	pycom03g06420	pycom06g01320	0.2149	0.766494	0.280367	5.94945e-20
	pycom04g00550	pycom09g08700	0.597201	4.26606	0.139989	3.85438e-37
	pycom04g01280	pycom15g34640	0.474787	2.70573	0.175475	1.43584e-16
	pycom04g01300	pycom15g34640	0.473302	1.97501	0.239645	2.55992e-17
	pycom04g13370	pycom12g15300	0.0444104	0.423424	0.104884	1.87409e-33
	pycom04g16630	pycom04g16680	0.0333706	0.0222939	1.49685	0.284143
	pycom04g16670	pycom09g14560	0.218174	0.593162	0.367815	4.85302e-14
	pycom04g16680	pycom17g22900	0.24786	0.969866	0.255561	2.71494e-23
	pycom05g19930	pycom10g17220	0.221836	0.53882	0.411708	1.20767e-09
	pycom05g19940	pycom10g17210	0.233458	1.48485	0.157227	3.52675e-24
	pycom05g19970	pycom10g17200	0.266346	0.54959	0.484627	2.6364e-06
	pycom05g19980	pycom10g17210	0.247295	1.43085	0.172831	1.16018e-14
	pycom05g19990	pycom10g17210	0.236472	2.53831	0.0931612	1.94922e-24
	pycom05g20000	pycom10g17210	0.252963	0.772869	0.327304	8.28574e-16
	pycom05g20020	pycom10g17210	0.234297	0.661692	0.354087	1.17092e-13
	pycom06g01300	pycom06g01500	0.0497349	0.113645	0.437632	0.00033204
	pycom06g01320	pycom06g01500	0.0532808	0.10871	0.49012	0.00164027
	pycom06g01340	pycom06g01300	0.118628	0.149908	0.791336	0.428391
	pycom06g01520	pycom06g01320	0.0467302	0.109091	0.428358	0.0010874
	pycom06g08230	pycom05g20000	0.46722	0.874815	0.534079	0.000417388
	pycom06g12870	pycom17g00620	0.202937	1.35272	0.150021	3.56772e-42
	pycom07g00670	pycom17g06040	0.594657	2.48611	0.239192	7.41877e-25
	pycom07g07870	pycom07g07950	0.183603	0.345747	0.531033	2.89883e-05
	pycom07g07910	pycom111g05260	0.260026	0.424652	0.612326	0.000627713
	pycom07g07950	pycom111g05260	0.25786	0.406703	0.634027	0.00166612
	pycom07g19720	pycom12g15300	0.232343	4.17513	0.0556493	2.05046e-74
	pycom07g20300	pycom15g01910	0.592611	4.31145	0.13745	1.32878e-34
	pycom07g25150	pycom01g21550	0.0341395	0.17887	0.190862	1.4653e-11
	pycom08g02020	pycom15g01910	0.0413622	0.184613	0.224048	4.02792e-12
	pycom08g04880	pycom15g03470	0.0909833	0.193838	0.469379	0.00175486
	pycom08g07860	pycom17g20220	0.485425	5.0997	0.0951869	2.45038e-13
	pycom08g07870	pycom15g07380	0.157163	1.45056	0.108346	1.73035e-39
	pycom08g07880	pycom15g07380	0.437857	1.49086	0.293694	2.92376e-07
	pycom08g07900	pycom15g07380	0.187287	1.49342	0.125408	1.01279e-34
	pycom08g17310	pycom15g34640	0.26993	0.540879	0.499058	3.45033e-06
	pycom09g00710	pycom111g05670	0.249045	0.411828	0.604732	0.000645871
	pycom09g08700	pycom17g15080	0.0520504	0.199853	0.260443	7.80584e-11
	pycom09g14560	pycom17g22900	0.0385917	0.167477	0.230429	1.074e-10
	pycom09g14850	pycom17g22900	0.142192	0.607224	0.234167	1.69948e-16
	pycom09g14880	pycom17g22900	0.207554	1.29002	0.160892	2.10147e-12
	pycom09g17650	pycom12g03320	0.656322	4.09106	0.160428	2.00903e-26
	pycom10g17180	pycom13g09930	0.320103	1.22236	0.261873	1.00157e-09
	pycom10g17190	pycom10g17210	0.328875	0.889703	0.369646	1.01519e-11
	pycom10g17220	pycom10g17200	0.390249	1.0618	0.367535	3.11506e-11
	pycom10g23680	pycom17g00620	0.772494	4.28605	0.180234	3.23201e-31
	pycom10g24650	pycom10g17210	0.318201	0.617408	0.515381	1.37268e-06
	pycom111g00590	pycom17g00620	0.0477963	0.158764	0.301053	2.65951e-08
	pycom111g05260	pycom14g07130	0.47581	1.49905	0.317409	3.80337e-20
	pycom111g05670	pycom17g06040	0.310979	0.880199	0.353306	1.14743e-15
	pycom111g05680	pycom17g06040	0.316334	0.932354	0.339285	5.48456e-08
	pycom111g05700	pycom17g06040	0.292138	1.49485	0.19543	1.40031e-20
	pycom111g05710	pycom17g06040	0.1574	0.589465	0.267022	5.53328e-09
	pycom111g05720	pycom12433g00160	0.0455178	0.0708005	0.642902	0.179076
	pycom11g17880	pycom11g24430	0.388781	1.33035	0.29224	1.47545e-06
	pycom11g24430	pycom10g17210	0.272238	1.04044	0.261655	2.0129e-17
	pycom12433g00160	pycom111g05670	0.423199	1.16987	0.361748	6.15937e-14
	pycom12g03300	pycom06g01300	0.274293	3.57125	0.0768058	1.44817e-30
	pycom12g03320	pycom06g01300	0.332147	4.3775	0.0758761	1.73109e-76
	pycom12g15300	pycom15g07380	0.483641	4.24218	0.114007	5.4747e-73
	pycom13g09440	pycom13g09510	0.425676	2.34935	0.181189	1.70095e-31
	pycom13g09450	pycom13g09510	0.336151	2.85486	0.117747	1.49909e-42
	pycom13g09460	pycom13g09930	0.0204865	0.0222805	0.919481	0.97023
	pycom13g09510	pycom16g09290	0.38345	2.09065	0.183411	3.42457e-36
	pycom13g09520	pycom13g09930	0.371726	1.53176	0.242679	6.43546e-27
	pycom13g09930	pycom16g09290	0.390358	4.15561	0.0939353	5.06741e-46
	pycom13g09940	pycom13g09510	0.322192	2.96525	0.108656	2.35045e-38
	pycom14g01050	pycom10g24650	0.141977	0.197678	0.718225	0.151144
	pycom14g01330	pycom10g24650	0.173952	0.268729	0.647314	0.0335248
	pycom14g12950	pycom02g23390	0.499255	4.25996	0.117197	3.76986e-37
	pycom15g00110	pycom05g19940	0.561788	2.71864	0.206643	1.29101e-18
	pycom15g01910	pycom06g01320	0.792331	4.29576	0.184445	8.08975e-29
	pycom15g03470	pycom17g00620	0.844945	1.72234	0.490579	1.67236e-05
	pycom15g07380	pycom17g20220	0.546916	2.60287	0.210121	9.29486e-28
	pycom15g24910	pycom17g20220	0.173954	0.412115	0.422101	0.000492032
	pycom16g06450	pycom05g19940	0.211443	0.327004	0.646605	0.171437
	pycom16g09290	pycom13g09450	0.0865199	0.144578	0.59843	0.0114331
	pycom16g09300	pycom13g09930	0.420069	1.35776	0.309384	5.60684e-13
	pycom16g09390	pycom10g17200	0.562408	2.41865	0.23253	1.37383e-46
	pycom17g00620	pycom17g22900	0.641096	4.31617	0.148533	1.71829e-26
	pycom17g05440	pycom17g06020	0.152102	0.458756	0.331553	1.43077e-14
	pycom17g05520	pycom17g06020	0.146806	0.376703	0.389713	3.30734e-10
	pycom17g06020	pycom17g06040	0.281689	1.25838	0.223851	1.89561e-23
	pycom17g06030	pycom17g06060	0.287274	1.08251	0.265377	2.47692e-12
	pycom17g06040	pycom17g06060	0.258615	0.78746	0.328417	6.61304e-17
	pycom17g06050	pycom111g05700	0.351656	1.45825	0.241149	1.07288e-17
	pycom17g07080	pycom111g05670	0.281636	0.406751	0.692404	0.0507763
	pycom17g20210	pycom04g16630	0.203824	0.525588	0.387802	9.77106e-05
Prunus persica	WGD
	Duplicate 1	Duplicate 2	Ka	Ks	Ka/Ks	P-Value
	Prupe.1G432300.1	Prupe.7G130100.1	0.543028	4.35651	0.124647	1.94833e-33
	Prupe.2G246800.1	Prupe.6G271700.1	0.237858	4.19319	0.0567248	3.52582e-77
	Prupe.3G309400.1	Prupe.5G147300.1	0.168178	1.41563	0.118801	8.49286e-46
	TD
	Duplicate 1	Duplicate 2	Ka	Ks	Ka/Ks	P-Value
	Prupe.1G236400.1	Prupe.1G236500.1	0.379038	1.40723	0.26935	7.32363e-26
	Prupe.1G236500.1	Prupe.1G236600.1	0.260004	1.86868	0.139138	1.14201e-47
	Prupe.1G236600.1	Prupe.1G236700.1	0.193276	0.990321	0.195165	6.45754e-25
	Prupe.1G236700.1	Prupe.1G236800.1	0.0732505	0.209245	0.35007	7.82968e-08
	Prupe.1G237100.1	Prupe.1G237200.1	0.375966	4.21948	0.0891023	1.99669e-64
	Prupe.1G432300.1	Prupe.1G432400.1	0.0119462	0.0455574	0.262224	0.000501974
	Prupe.1G432400.1	Prupe.1G432500.1	0.107386	0.593734	0.180866	4.36356e-28
	Prupe.3G101400.1	Prupe.3G101500.1	0.0179389	0.0176372	1.0171	0.999204
	Prupe.3G101500.1	Prupe.3G101600.1	0.0852315	0.276237	0.308545	2.83724e-09
	Prupe.3G101700.1	Prupe.3G101800.1	0.148436	0.254348	0.583595	0.00141296
	Prupe.3G101800.1	Prupe.3G101900.1	0.21426	0.826544	0.259224	3.65777e-19
	Prupe.3G252700.1	Prupe.3G252800.1	0.295663	1.06201	0.278401	4.73579e-19
	Prupe.3G252800.1	Prupe.3G252900.1	0.211039	0.370681	0.569328	0.000518692
	Prupe.3G253400.1	Prupe.3G253500.1	0.03112	0.0474621	0.655681	0.147242
	Prupe.3G253600.1	Prupe.3G253700.1	0.00723644	0.0121754	0.594347	0.18739
	Prupe.3G253700.1	Prupe.3G253800.1	0.104965	0.179978	0.583211	0.00337755
	Prupe.3G253800.1	Prupe.3G253900.1	0.0434122	0.0542881	0.799663	0.447934
	Prupe.4G140700.1	Prupe.4G140800.1	0.102489	0.120061	0.853643	0.45997
	Prupe.4G142000.1	Prupe.4G142100.1	0.214749	0.493991	0.434722	1.29424e-07
	Prupe.5G017800.1	Prupe.5G017900.1	0.204493	0.640047	0.319497	9.43461e-08
	Prupe.5G018000.1	Prupe.5G018100.1	0.31836	1.17111	0.271844	1.68293e-11
	Prupe.5G018100.1	Prupe.5G018200.1	0.225077	0.803501	0.28012	8.58696e-19
	Prupe.7G129900.1	Prupe.7G130000.1	0.0379084	0.0801708	0.472846	0.174148
	Prupe.7G130000.1	Prupe.7G130100.1	0.293678	2.17679	0.134914	8.14585e-10
	Prupe.7G130100.1	Prupe.7G130200.1	0.160867	0.57491	0.279813	6.21877e-17
	Prupe.7G130200.1	Prupe.7G130300.1	0.259084	1.06954	0.242238	8.65578e-25
	Prupe.7G130300.1	Prupe.7G130400.1	0.215052	0.631523	0.34053	2.15282e-14
	Prupe.7G130400.1	Prupe.7G130500.1	0.21508	0.524344	0.41019	2.86512e-10
	Prupe.7G130500.1	Prupe.7G130600.1	0.147585	0.415346	0.355331	8.53079e-12
	Prupe.7G130600.1	Prupe.7G130700.1	0.20058	0.748986	0.267801	6.31267e-15
	PD
	Duplicate 1	Duplicate 2	Ka	Ks	Ka/Ks	P-Value
	Prupe.1G079800.1	Prupe.1G080100.1	0.07283	0.191319	0.380673	1.64644e-06
	Prupe.1G235900.1	Prupe.1G236400.1	0.252615	1.20593	0.209477	9.1658e-06
	Prupe.3G027700.1	Prupe.3G027900.1	0.0155821	0.0594389	0.262153	0.000137281
	Prupe.3G100800.1	Prupe.3G101000.1	0.00525229	0.0196347	0.2675	0.023502
	Prupe.3G101100.1	Prupe.3G101700.1	0.117248	0.346634	0.338248	2.72076e-11
	Prupe.3G253000.1	Prupe.3G253200.1	0.0243696	0.0508966	0.478805	0.0216231
	Prupe.3G253200.1	Prupe.3G253400.1	0.0711826	0.145714	0.48851	0.00034584
	Prupe.3G253900.1	Prupe.3G254200.1	0.0305364	0.0532905	0.573017	0.109082
	Prupe.3G253900.1	Prupe.3G254400.1	0.23115	0.873743	0.264551	1.09651e-17
	Prupe.3G254000.1	Prupe.3G254300.1	0.0361393	0.0549317	0.657896	0.293842
	Prupe.4G140800.1	Prupe.4G141500.1	0.477789	2.5736	0.18565	2.80764e-19
	Prupe.7G029300.1	Prupe.7G030000.1	0.0420149	0.0458416	0.916524	0.762253
	Prupe.7G130600.1	Prupe.7G130800.1	0.188883	0.666611	0.283348	1.98157e-13
	TRD
	Duplicate 1	Duplicate 2	Ka	Ks	Ka/Ks	P-Value
	Prupe.1G354400.1	Prupe.1G237100.1	0.55235	4.27169	0.129305	4.5029e-35
	Prupe.1G471500.1	Prupe.6G341800.1	0.702548	1.89939	0.36988	7.50054e-14
	Prupe.2G018000.1	Prupe.1G079800.1	0.241862	0.670679	0.360623	1.82027e-13
	Prupe.8G200500.1	Prupe.7G234200.1	0.870524	3.08536	0.282146	3.1123e-13
	DSD
	Duplicate 1	Duplicate 2	Ka	Ks	Ka/Ks	P-Value
	Prupe.1G079800.1	Prupe.3G101900.1	0.566481	4.34612	0.130342	2.0495e-40
	Prupe.1G080100.1	Prupe.2G018000.1	0.283513	0.562777	0.503775	3.35438e-06
	Prupe.1G163500.1	Prupe.1G533000.1	0.42092	2.49424	0.168757	6.99264e-23
	Prupe.1G235900.1	Prupe.1G236600.1	0.173158	0.353414	0.489957	0.0969472
	Prupe.1G236400.1	Prupe.1G236800.1	0.376663	1.55988	0.241469	1.39626e-28
	Prupe.1G236500.1	Prupe.1G236800.1	0.287272	1.72469	0.166565	1.16834e-40
	Prupe.1G236600.1	Prupe.1G236800.1	0.198044	0.908408	0.218012	1.58844e-22
	Prupe.1G236700.1	Prupe.4G142000.1	0.296678	1.23445	0.240332	8.59003e-23
	Prupe.1G236800.1	Prupe.4G142000.1	0.287555	1.15616	0.248716	4.05741e-19
	Prupe.1G237100.1	Prupe.1G236700.1	0.390995	4.1889	0.0933408	1.91155e-59
	Prupe.1G237200.1	Prupe.1G236500.1	0.444913	4.26032	0.104432	2.98312e-48
	Prupe.1G354400.1	Prupe.1G236700.1	0.553105	4.20163	0.131641	5.30817e-42
	Prupe.1G374800.1	Prupe.2G253100.1	0.610373	2.42577	0.25162	3.19951e-22
	Prupe.1G391500.1	Prupe.3G309400.1	0.795645	2.14396	0.371109	1.24818e-12
	Prupe.1G432300.1	Prupe.1G432500.1	0.113322	0.567611	0.199647	7.80602e-27
	Prupe.1G432400.1	Prupe.7G130100.1	0.535701	4.32089	0.123979	1.68007e-42
	Prupe.1G432500.1	Prupe.7G130200.1	0.526185	2.02368	0.260013	1.32491e-24
	Prupe.1G471500.1	Prupe.1G533000.1	0.929573	4.27654	0.217366	4.3507e-15
	Prupe.1G533000.1	Prupe.3G101900.1	0.939445	2.97535	0.315743	9.8527e-11
	Prupe.2G010800.1	Prupe.3G253600.1	0.583479	2.08544	0.279787	7.73832e-23
	Prupe.2G018000.1	Prupe.3G101500.1	0.595794	4.28627	0.139001	3.07873e-32
	Prupe.2G246800.1	Prupe.1G432500.1	0.447489	4.22018	0.106036	3.05918e-70
	Prupe.2G253100.1	Prupe.3G309400.1	0.735601	4.32081	0.170246	2.29839e-28
	Prupe.2G298600.1	Prupe.6G271700.1	0.648344	4.17451	0.15531	1.60469e-45
	Prupe.3G027700.1	Prupe.5G016100.1	0.618163	4.31398	0.143293	1.51518e-30
	Prupe.3G027900.1	Prupe.5G016100.1	0.620842	4.29813	0.144445	4.94171e-31
	Prupe.3G095000.1	Prupe.3G101700.1	0.151482	0.306764	0.493807	8.19192e-06
	Prupe.3G100800.1	Prupe.3G101500.1	0.0923771	0.192404	0.480121	6.8158e-05
	Prupe.3G101000.1	Prupe.3G101500.1	0.0892635	0.199045	0.448458	1.05061e-05
	Prupe.3G101100.1	Prupe.3G101800.1	0.146731	0.345085	0.425203	4.88925e-08
	Prupe.3G101400.1	Prupe.3G101900.1	0.150588	0.525871	0.28636	2.20678e-16
	Prupe.3G101500.1	Prupe.3G101900.1	0.13685	0.535253	0.255673	2.33815e-19
	Prupe.3G101600.1	Prupe.3G101400.1	0.0857103	0.263421	0.325374	5.18049e-09
	Prupe.3G101700.1	Prupe.3G101900.1	0.186176	0.804409	0.231444	1.06156e-23
	Prupe.3G159900.1	Prupe.5G018100.1	0.588116	4.38143	0.134229	8.06321e-43
	Prupe.3G252700.1	Prupe.3G253200.1	0.208219	0.520545	0.400001	9.52382e-12
	Prupe.3G252800.1	Prupe.3G253500.1	0.273721	0.808275	0.338649	2.64742e-14
	Prupe.3G252900.1	Prupe.3G253900.1	0.26567	1.10622	0.240162	6.22418e-18
	Prupe.3G253000.1	Prupe.3G253400.1	0.0633057	0.152621	0.41479	1.18435e-05
	Prupe.3G253100.1	Prupe.3G253600.1	0.137676	0.263281	0.522925	0.000647378
	Prupe.3G253200.1	Prupe.3G253500.1	0.0690378	0.143786	0.480144	0.000227992
	Prupe.3G253300.1	Prupe.3G253600.1	0.0893916	0.176132	0.507525	0.00121954
	Prupe.3G253600.1	Prupe.3G253900.1	0.092164	0.175492	0.525174	0.000602673
	Prupe.3G253700.1	Prupe.3G253900.1	0.092819	0.186722	0.497097	0.000195058
	Prupe.3G253800.1	Prupe.3G254200.1	0.0309954	0.0476353	0.650682	0.21155
	Prupe.3G254000.1	Prupe.3G253400.1	0.202367	0.820387	0.246672	7.43407e-12
	Prupe.3G254300.1	Prupe.3G253600.1	0.242567	0.627857	0.386342	4.65173e-12
	Prupe.3G254400.1	Prupe.3G253600.1	0.232934	0.908517	0.256389	1.40975e-17
	Prupe.3G309400.1	Prupe.3G101500.1	0.63414	2.09109	0.303259	6.90424e-19
	Prupe.4G057600.1	Prupe.3G309400.1	0.79834	4.28921	0.186128	7.9689e-30
	Prupe.4G140700.1	Prupe.4G141500.1	0.496051	1.56875	0.316207	1.52428e-13
	Prupe.4G140800.1	Prupe.1G236600.1	0.594925	4.25358	0.139865	2.10863e-27
	Prupe.4G141500.1	Prupe.7G029300.1	0.591522	2.19082	0.270001	8.68943e-14
	Prupe.4G142100.1	Prupe.1G236600.1	0.270878	1.01358	0.267248	1.04411e-18
	Prupe.5G017800.1	Prupe.5G018100.1	0.00585906	0.0321317	0.182346	0.00068001
	Prupe.5G017900.1	Prupe.5G018200.1	0.13413	0.29518	0.454399	0.00166178
	Prupe.5G018000.1	Prupe.5G018200.1	0.122715	0.189338	0.648126	0.0391091
	Prupe.5G018100.1	Prupe.8G000100.1	0.362691	4.89334	0.0741193	1.25925e-34
	Prupe.5G147300.1	Prupe.3G101500.1	0.617547	4.26788	0.144696	4.1972e-26
	Prupe.6G271700.1	Prupe.1G432500.1	0.472002	4.23571	0.111434	7.49125e-58
	Prupe.6G286700.1	Prupe.3G101100.1	0.12789	0.32616	0.392109	2.0674e-07
	Prupe.6G364800.1	Prupe.3G101500.1	0.733455	4.29954	0.170589	2.79009e-29
	Prupe.7G029300.1	Prupe.1G236500.1	0.619304	2.03635	0.304124	6.43518e-19
	Prupe.7G030000.1	Prupe.1G236500.1	0.564562	1.71999	0.328235	3.3777e-18
	Prupe.7G129900.1	Prupe.7G130200.1	0.299436	1.41671	0.21136	3.31564e-37
	Prupe.7G130000.1	Prupe.7G130200.1	0.334227	2.0318	0.164498	3.50411e-09
	Prupe.7G130100.1	Prupe.7G130300.1	0.260589	0.955369	0.272762	9.83551e-22
	Prupe.7G130200.1	Prupe.7G130600.1	0.260696	1.60427	0.162502	2.63344e-30
	Prupe.7G130300.1	Prupe.7G130600.1	0.182358	0.707623	0.257705	1.4523e-17
	Prupe.7G130400.1	Prupe.7G130600.1	0.173767	0.704321	0.246715	1.73048e-18
	Prupe.7G130500.1	Prupe.7G130200.1	0.280272	1.02975	0.272174	2.21753e-21
	Prupe.7G130700.1	Prupe.7G130500.1	0.202986	0.40848	0.49693	7.0912e-06
	Prupe.7G130800.1	Prupe.7G130500.1	0.181475	0.431127	0.420932	3.96726e-07
	Prupe.7G234200.1	Prupe.3G309400.1	0.694386	1.95029	0.356042	4.91273e-15
	Prupe.8G000100.1	Prupe.5G018200.1	0.427897	2.54875	0.167885	2.8073e-25
	Prupe.8G200500.1	Prupe.1G374800.1	0.754362	4.23373	0.178179	7.41665e-21
Rubus occidentalis	WGD
	Duplicate 1	Duplicate 2	Ka	Ks	Ka/Ks	P-Value
	Ro01_G10766	Ro02_G00582	0.852179	2.96478	0.287434	1.06819e-23
	Ro02_G00582	Ro02_G21468	0.133711	2.09305	0.0638833	1.38924e-91
	Ro05_G30612	Ro06_G03773	0.197953	1.3562	0.145961	1.82163e-43
	Ro06_G14434	Ro07_G07829	0.198586	2.41553	0.082212	2.44708e-55
	TD
	Duplicate 1	Duplicate 2	Ka	Ks	Ka/Ks	P-Value
	Ro03_G31946	Ro03_G31947	0.0380917	0.0453253	0.840407	0.557346
	Ro04_G07205	Ro04_G07204	0.605624	4.60196	0.131601	3.19465e-44
	Ro04_G07208	Ro04_G07207	0.107255	0.165494	0.648092	0.0594065
	Ro05_G30785	Ro05_G30784	0.192677	0.364035	0.52928	2.10617e-05
	Ro05_G31021	Ro05_G31023	0.110167	0.169918	0.648353	0.237161
	Ro05_G31024	Ro05_G31015	0.137169	0.481456	0.284904	6.64821e-07
	Ro05_G31025	Ro05_G31021	0.0632872	0.0750143	0.843669	0.672145
	PD
	Duplicate 1	Duplicate 2	Ka	Ks	Ka/Ks	P-Value
	Ro01_G04124	Ro01_G04127	0.284171	0.656277	0.433005	1.70054e-06
	Ro01_G10766	Ro01_G04127	0.367166	1.6157	0.227248	1.81753e-42
	Ro01_G24345	Ro01_G29980	0.375594	0.324	1.15924	0.400957
	Ro01_G27510	Ro01_G16642	0.163792	0.4387	0.373358	5.06736e-09
	Ro01_G29980	Ro01_G27510	0.185168	0.521928	0.354778	7.13188e-09
	Ro02_G10438	Ro02_G10441	0.50735	1.95426	0.259612	6.9525e-27
	Ro03_G31746	Ro03_G31754	0.0703425	0.152474	0.461341	0.000513292
	Ro03_G31948	Ro03_G31946	0.205009	0.501081	0.409134	9.47033e-08
	Ro05_G30612	Ro05_G30611	0.034199	0.0281258	1.21593	0.593625
	Ro05_G31022	Ro05_G31026	0.0673887	0.18072	0.372889	0.00996811
	Ro05_G31023	Ro05_G31020	0.0604523	0.0841208	0.718637	0.347536
	Ro05_G31515	Ro05_G26899	0.139444	0.199324	0.699584	0.0325895
	Ro06_G22974	Ro06_G28243	0.135399	1.15264	0.117469	2.24204e-20
	Ro06_G22975	Ro06_G28243	0.269271	2.34138	0.115005	8.72014e-22
	Ro07_G17524	Ro07_G17522	0.0371832	0.0344095	1.08061	0.795299
	TRD
	Duplicate 1	Duplicate 2	Ka	Ks	Ka/Ks	P-Value
	Ro01_G20029	Ro01_G10766	0.341494	0.730015	0.467791	2.73272e-05
	Ro01_G20679	Ro01_G10766	0.376979	1.62034	0.232654	1.42205e-06
	Ro02_G19662	Ro05_G30612	0.822087	2.23608	0.367647	5.53318e-12
	Ro03_G32514	Ro06_G03773	0.668712	4.25479	0.157167	6.50298e-27
	Ro05_G15632	Ro01_G10766	0.308745	0.665637	0.463833	7.69452e-08
	Ro05_G21122	Ro04_G07207	0.177221	0.41777	0.424207	2.16802e-06
	Ro06_G07548	Ro05_G30612	0.415722	1.05972	0.392296	0.000110898
	Ro07_G19639	Ro06_G05529	0.179065	0.620857	0.288416	4.8807e-17
	DSD
	Duplicate 1	Duplicate 2	Ka	Ks	Ka/Ks	P-Value
	Ro01_G04124	Ro05_G15632	0.450161	0.969583	0.464283	6.84772e-06
	Ro01_G04127	Ro05_G15632	0.344551	1.27827	0.269544	2.83873e-21
	Ro01_G07652	Ro06_G03773	0.632085	4.02162	0.157172	2.3936e-19
	Ro01_G10766	Ro06_G14434	0.644102	4.28435	0.150338	3.31144e-28
	Ro01_G11253	Ro07_G04782	0.809549	4.27593	0.189327	3.57237e-23
	Ro01_G16642	Ro01_G29980	0.0152269	0.0247426	0.615411	0.300358
	Ro01_G20029	Ro05_G15632	0.219563	0.171569	1.27974	0.208985
	Ro01_G20679	Ro01_G04127	0.119501	0.096817	1.23429	0.554756
	Ro01_G24345	Ro01_G27510	0.695216	0.951556	0.73061	0.199185
	Ro01_G27510	Ro05_G21139	0.409615	1.67819	0.244082	1.96712e-15
	Ro01_G29980	Ro05_G21139	0.404186	1.48536	0.272113	4.17103e-22
	Ro02_G00582	Ro06_G14434	0.520921	4.23817	0.122912	6.81727e-62
	Ro02_G02329	Ro07_G04782	0.627584	4.31781	0.145348	8.53805e-28
	Ro02_G02462	Ro06_G03773	0.8835	4.29719	0.2056	1.40483e-15
	Ro02_G10438	Ro04_G07204	0.636323	2.09692	0.303455	1.27435e-22
	Ro02_G10441	Ro04_G07204	0.526356	1.66324	0.316464	2.14154e-20
	Ro02_G18473	Ro05_G31515	0.174569	0.428654	0.40725	2.22751e-09
	Ro02_G19662	Ro05_G30611	0.786758	2.60013	0.302584	1.70105e-14
	Ro03_G05213	Ro01_G11253	0.790222	4.22465	0.18705	3.08558e-33
	Ro03_G31746	Ro03_G31948	0.22365	0.614452	0.363982	5.40381e-10
	Ro03_G31754	Ro03_G31948	0.225378	0.781053	0.288556	8.39675e-28
	Ro03_G31946	Ro03_G31754	0.219855	1.16521	0.188683	4.52865e-12
	Ro03_G31947	Ro03_G31948	0.220185	0.421769	0.522051	5.609e-05
	Ro03_G31948	Ro03_G32257	0.114486	0.153613	0.745287	0.142427
	Ro03_G32257	Ro03_G31754	0.235649	0.691938	0.340564	4.19313e-12
	Ro03_G32514	Ro05_G31021	0.308989	1.06729	0.289508	8.34727e-15
	Ro04_G07204	Ro04_G07207	0.611747	4.75278	0.128713	2.53071e-53
	Ro04_G07205	Ro04_G07207	0.421365	3.75552	0.112199	2.31095e-95
	Ro04_G07208	Ro05_G21122	0.146661	0.312254	0.469685	6.28793e-06
	Ro04_G12945	Ro05_G07333	0.927355	3.54918	0.261287	2.86563e-11
	Ro05_G07333	Ro06_G28189	0.515497	4.32753	0.11912	6.00391e-50
	Ro05_G11907	Ro05_G15632	0.996391	4.16073	0.239475	6.08477e-15
	Ro05_G21122	Ro05_G21139	0.649438	4.25909	0.152483	3.58398e-23
	Ro05_G21139	Ro04_G07205	0.574413	4.20855	0.136487	3.71177e-36
	Ro05_G26899	Ro07_G18177	0.23007	0.601054	0.382777	7.31247e-12
	Ro05_G30611	Ro06_G03773	0.17962	1.34877	0.133173	1.05914e-46
	Ro05_G30612	Ro06_G28243	0.637407	4.01385	0.158802	6.96499e-23
	Ro05_G30784	Ro05_G21139	0.497211	2.13133	0.233287	1.34049e-26
	Ro05_G30785	Ro01_G16642	0.641928	4.2443	0.151245	4.31636e-27
	Ro05_G30802	Ro07_G18177	0.136604	0.423192	0.322795	5.4544e-12
	Ro05_G31016	Ro05_G31024	0.256192	0.84804	0.302099	5.69168e-08
	Ro05_G31017	Ro05_G31024	0.218847	0.639728	0.342095	2.76662e-06
	Ro05_G31020	Ro05_G31021	0.121227	0.244904	0.494995	0.00159466
	Ro05_G31021	Ro05_G31022	0.118482	0.225422	0.5256	0.0453041
	Ro05_G31022	Ro05_G31025	0.123841	0.2221	0.55759	0.0608773
	Ro05_G31023	Ro03_G32514	0.41327	1.94037	0.212985	1.43226e-08
	Ro05_G31025	Ro05_G31026	0.0862207	0.210124	0.410333	0.0428321
	Ro05_G31026	Ro05_G31021	0.0843717	0.178613	0.472371	0.133238
	Ro05_G31323	Ro03_G31948	0.138705	0.321658	0.431217	0.000313297
	Ro05_G31326	Ro03_G31948	0.14026	0.357132	0.392741	0.010744
	Ro05_G31515	Ro07_G18177	0.25385	0.720311	0.352418	1.67683e-11
	Ro06_G03773	Ro06_G28189	0.708052	2.28039	0.310495	2.64256e-17
	Ro06_G05529	Ro07_G18158	0.555793	2.0259	0.274344	8.01936e-17
	Ro06_G07548	Ro05_G30611	0.381876	1.44058	0.265086	1.46699e-07
	Ro06_G09256	Ro06_G28189	0.738354	4.29757	0.171807	5.8955e-30
	Ro06_G14434	Ro01_G04127	0.563902	4.26761	0.132135	6.08808e-48
	Ro06_G20995	Ro06_G28243	0.717588	3.99008	0.179843	2.39838e-26
	Ro06_G22974	Ro06_G28189	0.0171259	0.0952431	0.179812	7.41239e-06
	Ro06_G22975	Ro06_G28189	0.0716425	0.159795	0.448341	0.0143179
	Ro06_G28189	Ro06_G28243	0.155611	0.811487	0.19176	2.25396e-26
	Ro06_G28423	Ro03_G31754	0.22702	0.801267	0.283327	9.45047e-17
	Ro06_G29088	Ro02_G00582	0.480428	4.29534	0.111849	7.30313e-57
	Ro07_G04782	Ro06_G28189	0.816964	4.29411	0.190252	8.77092e-35
	Ro07_G07829	Ro02_G00582	0.490548	4.22849	0.11601	2.06224e-49
	Ro07_G13986	Ro07_G07829	0.593166	3.94096	0.150513	5.71737e-42
	Ro07_G17120	Ro03_G32514	0.23647	0.32078	0.737172	0.687063
	Ro07_G17522	Ro07_G18177	0.301017	0.621444	0.484384	2.85091e-07
	Ro07_G17524	Ro07_G18177	0.212451	1.07801	0.197076	1.01989e-13
	Ro07_G18158	Ro07_G19639	0.562166	2.20835	0.254564	1.99954e-17
	Ro07_G24563	Ro02_G00582	0.75608	4.18676	0.180588	3.67266e-23
Malus domestica	WGD
	Duplicate 1	Duplicate 2	Ka	Ks	Ka/Ks	P-Value
	MD01G1147800	MD04G1147900	0.241112	4.14194	0.0582123	7.32278e-79
	MD01G1147800	MD07G1214800	0.0438381	0.50902	0.0861227	1.06682e-41
	MD01G1155600	MD07G1224500	0.0496118	0.193996	0.255736	2.79172e-12
	MD01G1147800	MD12G1161300	0.229874	4.17487	0.0550613	1.01287e-79
	MD01G1155600	MD15G1079200	1.01185	4.30962	0.234789	1.02697e-12
	MD02G1273000	MD03G1110800	0.283365	0.884102	0.320512	6.34401e-11
	MD02G1042700	MD04G1188000	0.773173	4.28805	0.180309	1.02873e-27
	MD02G1175300	MD08G1096500	0.524182	3.41729	0.153391	5.73392e-12
	MD02G1175500	MD09G1169600	1.02372	4.2031	0.243563	1.56426e-20
	MD02G1175300	MD15G1286000	0.219888	0.818596	0.268617	1.15046e-09
	MD02G1042700	MD15G1181300	0.0659059	0.138236	0.476763	0.00175326
	MD02G1042700	MD15G1037500	0.971665	2.12512	0.457229	4.09295e-08
	MD02G1175300	MD15G1079200	0.569901	1.67505	0.340229	2.73187e-09
	MD03G1110800	MD04G1188000	0.869259	4.0267	0.215874	2.38515e-18
	MD03G1110800	MD04G1016700	0.816825	3.996	0.204411	1.88646e-16
	MD04G1032000	MD06G1016200	0.86548	4.23128	0.204543	1.01777e-22
	MD04G1147900	MD07G1214800	0.244089	4.16023	0.058672	8.351e-73
	MD04G1016700	MD08G1199200	0.517479	1.43913	0.359577	1.68011e-07
	MD04G1005900	MD09G1169600	0.598961	4.25818	0.140661	6.89708e-46
	MD04G1188000	MD10G1199600	0.856998	4.21807	0.203173	5.57126e-16
	MD04G1188300	MD10G1199300	0.958758	4.21958	0.227217	1.11359e-15
	MD04G1147900	MD12G1161300	0.0452277	0.401236	0.112721	7.90546e-31
	MD04G1016700	MD12G1238900	0.912251	4.27997	0.213144	2.15618e-15
	MD05G1218200	MD06G1019800	0.978041	2.06368	0.47393	1.81813e-07
	MD05G1218500	MD06G1020400	0.974058	4.21362	0.231169	5.07129e-17
	MD05G1218600	MD06G1020800	0.958753	4.12833	0.232238	1.0229e-15
	MD05G1218200	MD07G1095200	0.62622	1.56446	0.400279	1.43204e-14
	MD05G1218200	MD10G1199300	0.663771	4.32163	0.153593	1.60236e-25
	MD05G1218200	MD15G1079200	0.998031	3.22907	0.309077	3.66815e-10
	MD05G1218600	MD15G1079300	0.915266	4.24217	0.215754	1.5609e-16
	MD06G1018100	MD08G1096600	0.94473	4.32386	0.218492	2.61574e-15
	MD06G1019800	MD08G1096500	0.966737	4.09921	0.235835	1.93748e-15
	MD06G1137500	MD09G1007600	0.207829	1.21259	0.171392	4.36048e-36
	MD06G1016200	MD09G1169600	0.897232	4.23123	0.21205	7.39693e-23
	MD06G1137500	MD14G1152300	0.0428912	0.195828	0.219024	3.92151e-12
	MD06G1137500	MD17G1011500	0.21128	1.33137	0.158694	3.8236e-38
	MD07G1095200	MD08G1096600	0.989699	4.32141	0.229022	1.14635e-11
	MD07G1214800	MD12G1161300	0.230809	4.16964	0.0553548	5.32145e-73
	MD08G1096600	MD09G1169600	0.859681	4.15909	0.206699	4.81943e-22
	MD08G1096600	MD10G1200300	0.912437	4.24528	0.21493	1.89604e-20
	MD08G1199200	MD15G1386300	0.199614	0.558229	0.357584	0.000510254
	MD08G1096500	MD15G1079200	0.0810126	0.309976	0.261351	1.38797e-10
	MD08G1141600	MD15G1118100	0.442525	1.50318	0.294393	1.42047e-07
	MD08G1026100	MD15G1022800	0.0307764	0.154381	0.199354	1.79649e-11
	MD08G1058900	MD15G1037500	0.0704913	0.157916	0.446385	2.79355e-05
	MD08G1096500	MD15G1286000	0.491177	3.91057	0.125603	4.86412e-33
	MD08G1137000	MD17G1197100	0.357208	1.78004	0.200675	5.77677e-24
	MD09G1080400	MD09G1097600	0.660673	1.89149	0.349287	1.4657e-16
	MD09G1007600	MD14G1152300	0.207471	1.5601	0.132985	5.51915e-45
	MD09G1007600	MD15G1181300	0.679102	1.91224	0.355135	1.27706e-12
	MD09G1169600	MD15G1286200	0.877736	3.98354	0.220341	6.57751e-13
	MD09G1060700	MD17G1056000	0.0701811	0.247361	0.283719	3.26043e-06
	MD09G1067500	MD17G1060500	0.315263	0.850367	0.370738	4.66673e-13
	MD09G1080400	MD17G1070900	0.154403	0.357433	0.431977	0.0647934
	MD09G1080500	MD17G1071300	0.174956	0.329433	0.531081	0.000237205
	MD09G1097600	MD17G1085800	0.0806598	0.125284	0.643815	0.094406
	MD09G1007600	MD17G1011500	0.0381211	0.13173	0.289389	1.38221e-07
	MD09G1226600	MD17G1224900	0.160096	0.627791	0.255015	4.30856e-23
	MD09G1169600	MD17G1157300	0.0516617	0.137804	0.374891	0.00143667
	TD
	Duplicate 1	Duplicate 2	Ka	Ks	Ka/Ks	P-Value
	MD00G1201900	MD00G1202100	0.0912984	0.272042	0.335604	0.059121
	MD02G1014800	MD02G1015000	0.0529193	0.0725303	0.729617	0.304331
	MD02G1015000	MD02G1015200	0.0667796	0.0829104	0.805442	0.439155
	MD02G1175400	MD02G1175500	0.566999	0.749127	0.756879	0.0319181
	MD04G1016700	MD04G1016900	0.0219322	0.0240866	0.910554	0.842322
	MD04G1188300	MD04G1188400	0.920357	1.99142	0.462162	3.14028e-08
	MD05G1218500	MD05G1218600	0.41564	1.39625	0.297683	2.96648e-09
	MD05G1218800	MD05G1218900	0.20991	0.622279	0.337324	1.1388e-05
	MD05G1218900	MD05G1219000	0.253465	0.679882	0.372808	1.01781e-09
	MD06G1018100	MD06G1018200	0.071724	0.143969	0.49819	0.293078
	MD06G1018400	MD06G1018700	0.0895503	0.1929	0.464231	0.0349711
	MD06G1018700	MD06G1018800	0.071724	0.143969	0.49819	0.293078
	MD06G1020700	MD06G1020800	0.0479401	0.0510626	0.938849	0.876809
	MD06G1020800	MD06G1020900	0.16786	0.272508	0.615983	0.0343916
	MD07G1276400	MD07G1276500	0.0740957	0.125866	0.588686	0.269355
	MD08G1096500	MD08G1096600	0.145392	1.55044	0.0937745	2.04864e-45
	MD09G1067900	MD09G1068000	0.0661285	0.166986	0.396012	0.0536833
	MD09G1068000	MD09G1068100	0.359129	0.840466	0.427298	3.65284e-07
	MD09G1080400	MD09G1080500	0.128777	0.136548	0.94309	0.829956
	PD
	Duplicate 1	Duplicate 2	Ka	Ks	Ka/Ks	P-Value
	MD02G1013900	MD02G1014800	0.0290022	0.044817	0.647124	0.184609
	MD02G1175300	MD02G1175500	0.331963	1.30601	0.25418	5.7745e-11
	MD02G1175500	MD02G1175700	0.186308	0.635483	0.293176	5.75436e-11
	MD04G1188000	MD04G1188300	0.881098	4.22204	0.20869	1.46236e-13
	MD05G1218200	MD05G1218500	0.45952	1.33884	0.343222	1.06882e-19
	MD06G1016200	MD06G1016500	0.033014	0.0640713	0.51527	0.0212588
	MD06G1017700	MD06G1018100	0.266337	0.673306	0.395566	4.62642e-12
	MD06G1019000	MD06G1019300	0.0612604	0.0342959	1.78623	0.53155
	MD06G1019800	MD06G1020400	0.258386	1.198	0.21568	6.3086e-18
	MD06G1020400	MD06G1020700	0.0468315	0.057361	0.816434	0.486343
	MD07G1095200	MD07G1095500	0.170309	0.308683	0.551729	0.00018966
	MD07G1095500	MD07G1095700	0.078293	0.114851	0.681692	0.0682686
	MD07G1095700	MD07G1096300	NA	NA	NA	NA
	MD07G1095700	MD07G1096400	0.0838492	0.142922	0.586679	0.120413
	MD09G1067500	MD09G1067900	0.282843	1.40803	0.200878	9.38004e-07
	TRD
	Duplicate 1	Duplicate 2	Ka	Ks	Ka/Ks	P-Value
	MD02G1001400	MD06G1016200	0.0923822	0.103384	0.893584	0.603137
	MD03G1080200	MD06G1018100	0.214982	0.626506	0.343145	3.53929e-15
	MD03G1116500	MD15G1286000	0.0811228	0.114516	0.708397	0.188354
	MD04G1050800	MD08G1141600	0.855111	4.12405	0.207347	9.52794e-13
	MD07G1048300	MD07G1095200	0.453889	2.01158	0.225638	5.31235e-15
	MD08G1199300	MD15G1386300	0.199334	0.476745	0.418116	4.29854e-05
	MD09G1062300	MD07G1095200	0.1843	0.374087	0.492666	5.40429e-06
	MD09G1230000	MD17G1224900	0.0551346	0.186907	0.294984	3.36234e-06
	MD09G1230100	MD17G1224900	0.0625917	0.552023	0.113386	9.09826e-12
	MD09G1267700	MD02G1273000	0.11018	0.168266	0.654797	0.023756
	DSD
	Duplicate 1	Duplicate 2	Ka	Ks	Ka/Ks	P-Value
	MD00G1201900	MD06G1019000	NA	NA	NA	NA
	MD00G1202100	MD06G1018100	0.0437873	0.0708706	0.617848	0.199705
	MD01G1147800	MD08G1096600	0.427576	4.18558	0.102155	4.83893e-49
	MD01G1155600	MD08G1026100	0.590394	4.28319	0.13784	4.62963e-36
	MD02G1001400	MD06G1020700	0.0618443	0.130899	0.472459	0.00281475
	MD02G1013900	MD02G1015200	0.0363614	0.0595377	0.610729	0.0890888
	MD02G1014800	MD06G1016500	0.0341191	0.0549061	0.621408	0.0991583
	MD02G1015000	MD06G1016500	0.0410091	0.0791773	0.51794	0.0455295
	MD02G1015200	MD06G1020700	0.0419114	0.0605056	0.692686	0.196467
	MD02G1042700	MD17G1011500	0.661303	4.31233	0.153352	4.07686e-26
	MD02G1175300	MD03G1116500	0.252688	0.579885	0.435756	8.45477e-05
	MD02G1175400	MD17G1197100	0.258068	2.07541	0.124345	5.72193e-25
	MD02G1175500	MD08G1137000	0.0151394	0.0334417	0.452709	0.0451313
	MD02G1175700	MD08G1137000	0.173261	0.62196	0.278572	2.82334e-11
	MD02G1273000	MD10G1199600	0.307358	0.722969	0.425134	7.43086e-09
	MD03G1080200	MD06G1020700	0.21073	0.644912	0.326757	4.03841e-16
	MD03G1110800	MD05G1219000	0.285051	0.698667	0.407992	1.8138e-07
	MD03G1116500	MD04G1188300	0.329352	1.42124	0.231736	3.43038e-33
	MD04G1005900	MD04G1032000	0.595592	4.26544	0.139632	1.39822e-43
	MD04G1016700	MD15G1386300	0.454108	2.62111	0.17325	1.47845e-17
	MD04G1016900	MD15G1386300	0.465877	2.17434	0.214261	3.99483e-18
	MD04G1032000	MD09G1169600	0.00880522	0.0235777	0.373455	0.0405735
	MD04G1147900	MD08G1096600	0.408113	4.1525	0.0982812	2.45026e-80
	MD04G1188000	MD04G1188400	0.0896646	0.0957014	0.93692	0.816982
	MD04G1188300	MD17G1197100	0.055171	0.200366	0.27535	7.29773e-11
	MD04G1188400	MD17G1225100	0.204007	0.761097	0.268044	1.04377e-20
	MD05G1218200	MD16G1109400	0.357921	1.74593	0.205004	5.78421e-26
	MD05G1218500	MD10G1200300	0.225203	0.496917	0.4532	6.36869e-08
	MD05G1218600	MD11G1116900	0.251521	0.61885	0.406432	7.10997e-10
	MD05G1218800	MD09G1267700	0.15036	0.487326	0.308541	1.02246e-06
	MD05G1218900	MD09G1267700	0.237118	0.626185	0.378671	1.16038e-09
	MD05G1219000	MD09G1267700	0.263094	0.730111	0.360348	2.38209e-13
	MD06G1016200	MD06G1020700	0.0447165	0.0642473	0.696007	0.155935
	MD06G1016500	MD06G1020700	0.0395562	0.0731924	0.540441	0.0169187
	MD06G1017700	MD06G1020700	0.248217	0.701546	0.353815	2.40512e-14
	MD06G1018100	MD06G1018700	0.00193927	0.0116582	0.166344	0.0377186
	MD06G1018200	MD06G1020700	0.0285474	0.104448	0.273318	0.0838954
	MD06G1018400	MD06G1019000	0.00450431	0.0127917	0.352129	0.390535
	MD06G1018700	MD06G1020400	0.030493	0.0893785	0.341167	6.77261e-05
	MD06G1018800	MD06G1020700	0.0285474	0.104448	0.273318	0.0838954
	MD06G1019000	MD06G1020800	0.117877	0.197457	0.596977	0.241832
	MD06G1019100	MD06G1020700	0.0285474	0.104448	0.273318	0.0838954
	MD06G1019300	MD06G1020800	0.204774	0.407761	0.502192	0.0468526
	MD06G1019800	MD06G1020700	0.250584	1.00626	0.249025	1.19211e-18
	MD06G1020400	MD06G1020800	0.0467851	0.063921	0.73192	0.284231
	MD06G1020700	MD12G1038300	0.31923	4.38753	0.0727584	4.29411e-72
	MD06G1020800	MD12G1038300	0.296538	4.24337	0.0698826	1.56775e-67
	MD06G1020900	MD12G1038300	0.336087	3.94049	0.0852907	2.48614e-40
	MD06G1137500	MD12G1038300	0.682375	4.33523	0.157402	2.30888e-25
	MD07G1008000	MD17G1071300	0.514159	4.24905	0.121006	1.4033e-42
	MD07G1048300	MD14G1082000	0.334555	0.934503	0.358003	1.20614e-10
	MD07G1095200	MD07G1095700	0.171003	0.297709	0.574396	0.000373605
	MD07G1095500	MD09G1062300	0.187546	0.301981	0.621051	0.00427417
	MD07G1095700	MD09G1062300	0.177237	0.324076	0.5469	9.26951e-05
	MD07G1096300	MD09G1062300	0.210002	0.355325	0.591015	0.0477382
	MD07G1096400	MD09G1062300	0.223472	0.513266	0.435391	0.00157534
	MD07G1214800	MD08G1096600	0.405916	4.16579	0.0974403	7.55674e-63
	MD07G1224500	MD08G1026100	0.577825	4.29103	0.134659	7.95903e-33
	MD07G1276500	MD12G1161300	0.63204	4.09751	0.15425	4.27348e-36
	MD08G1026100	MD17G1011500	0.678785	4.2479	0.159793	1.27442e-34
	MD08G1058900	MD09G1007600	0.823836	4.33734	0.18994	7.45851e-17
	MD08G1096500	MD15G1079300	0.0951356	0.246904	0.385314	1.00551e-06
	MD08G1096600	MD15G1079200	0.126893	1.28061	0.0990883	6.76527e-57
	MD08G1137000	MD15G1286200	0.295367	2.21397	0.13341	9.8525e-26
	MD08G1141600	MD12G1238900	0.701081	4.28431	0.163639	1.40351e-21
	MD09G1007600	MD17G1224900	0.635951	4.31964	0.147223	4.25949e-27
	MD09G1060700	MD17G1056100	0.081542	0.190156	0.428817	0.00134149
	MD09G1062300	MD14G1082000	0.426224	1.5608	0.273081	3.56907e-26
	MD09G1067500	MD17G1071400	0.199186	0.428238	0.46513	1.57206e-07
	MD09G1067900	MD17G1060600	0.247342	1.061	0.233122	0.000860239
	MD09G1068000	MD17G1071400	0.304747	0.756974	0.402586	5.97712e-11
	MD09G1068100	MD17G1060600	0.319302	0.712548	0.448113	8.30758e-07
	MD09G1080400	MD17G1071400	0.094199	0.202225	0.465812	1.34389e-05
	MD09G1080500	MD17G1071400	0.145416	0.22207	0.654823	0.0252942
	MD09G1097600	MD17G1060600	0.624102	1.98129	0.314998	9.85053e-19
	MD09G1169600	MD17G1157600	0.0472451	0.184668	0.255837	2.84544e-10
	MD09G1226600	MD17G1225100	0.0529792	0.164172	0.322705	1.03622e-07
	MD09G1230000	MD17G1225100	0.152133	0.578469	0.262992	8.08122e-13
	MD09G1230100	MD17G1225100	0.182469	1.26444	0.144308	1.31941e-14
	MD09G1262100	MD12G1038300	0.58517	4.39786	0.133058	5.36042e-42
	MD09G1267700	MD10G1199600	0.270156	0.659714	0.409504	3.6672e-10

## Sheet: Table S6
TPM values of BAHD genes in Chinese white pear
Gene ID	Fruit_S1	Fruit_S2	Fruit_S3	Fruit_S4	Root	Stem	Leaf	Bud	Petal	Sepal	Ovary	Mature pollen	Hydrated pollen	Pollen tube	Stop growth pollen
Pbr027302.1	0.308495	2.42345	6.70998	0.928398	0.0451785	1.98203	0.481347	0.522047	0.047596	0.648748	0.404885	0.140708	0.0158096	0.105834	0.0284418
Pbr027303.1	0	0.00305137	1.51031	8.16528	0	0.372407	0	0.0251136	0	0	0	0	0.0882336	0	0.336148
Pbr029551.1	0.818046	3.77685	8.92769	18.1353	0	0.0526009	4.60371	1.17226	0	0.12349	0.168379	0.301856	0.572352	0.233357	0.204872
Pbr006821.1	1.18512	4.51045	24.4367	32.3956	0.00613286	0	11.6573	0.180543	0.48525	0.626042	0.454212	0	0	0.0404371	0
Pbr042347.1	0.159606	1.89033	0.0606156	0.0399713	0.127272	0.272546	7.43404	1.35068	30.272	1.90875	0.72495	1.26955	1.92798	2.87227	5.03215
Pbr006835.1	0.0224828	0.0226673	0	0.022507	0	0.265017	54.804	0.0943055	8.93202	0.853387	0.051379	0	0	0	0
Pbr006836.1	0	0	0	0	0	0	0.0140871	0	0	0	0.00640735	0.370293	0.23309	0	0
Pbr029548.1	0.285042	0	0	0	0.00561803	0	0.0140871	0	0.0541229	0.201456	0.256294	17.9222	17.404	12.4608	2.2153
Pbr016740.1	2.95275	2.15263	0.805066	0.181892	0.145809	0.479111	0.0583727	0.320109	0.00702105	0.0130709	0.155807	2.17835	2.02955	2.66988	3.29779
Pbr015411.1	0.789346	0.110525	0.0222051	0.175625	86.557	3.75987	80.0995	0.649073	0.405831	0.119614	0.344014	0.254212	0.216501	0.270867	0.511061
Pbr005916.1	12.084	15.8389	13.0827	11.456	11.3801	12.3265	9.96376	8.22675	5.8469	4.6359	7.14845	2.26813	1.78489	2.41859	2.76372
Pbr009545.1	0.222011	0.0223827	0	0	20.7523	0.00622622	0.0855827	6.63834	0	0.459299	0.773173	0.18351	0.323833	0.335199	1.49577
Pbr010925.1	6.15459	0.02216	0.0222601	0	3.7964	0.634567	0.0282442	7.98065	0	3.98922	25.3543	0	0	0	0
Pbr037462.1	0.117484	0	0.0237948	0.777738	4.0194	0.0436403	0.0452902	0.713375	0.563071	0.347387	0.0269154	0	0	0	0.0495321
Pbr017697.1	0.117484	0.165842	0.0237948	1.87953	13.4326	0.0290935	0.0452902	0.579617	1.21277	0.289489	0.0269154	0	0	0	0.0495321
Pbr041550.1	5.85864	0.141773	0	0.0234538	9.87943	0.079123	0.0903405	0.176132	1.11041	1.97957	1.33529	0	0	0	0
Pbr021857.1	0.0939869	0.0473834	0.0237948	0	2.27842	0	0.0301934	0.0532633	0.00727803	1.13092	0.18687	0	0	0	0
Pbr037190.1	0	0.0236917	0	0	9.71263	0	0.0301934	0.0456542	0.0509462	0.312216	0.0553688	0.0648204	0	0	0
Pbr016167.1	1.57295	0.333809	0.230563	0.352389	146.415	1.27191	1.06374	1.07211	1.33011	0.302058	0.329626	0	0	0	0
Pbr041427.1	0.701437	1.11106	0.548008	0.100378	0.383569	0.592397	10.429	1.41074	0.92282	1.59153	1.99739	0	0	0	0
Pbr035311.1	0	0	0	0	0	0	0	0	0	0	0	0	0	0	0
Pbr006709.1	70.4508	9.35002	1.3078	0.207806	0.0716422	2.14629	2.90498	0.173152	0.0142747	0.053152	1.24065	0	0	0	0
Pbr006711.1	0	0	0	0	0.0165795	0	0	0	0	0	0	0	0	0	0
Pbr006713.1	0	0.0236258	0.0240975	0	3.85612	0	0	0.0562009	0.0434237	0.0202117	0.0669129	0	0	0	0
Pbr005360.1	1.80058	0	0	0	0.148131	0.0842955	0.0296612	36.3603	86.9502	46.0051	15.5284	0	0	0	0
Pbr022422.1	297.35	151.415	17.2405	26.9455	22.4981	18.9017	237.882	334.413	129.398	103.531	170.793	0.0636126	0.269411	0.20915	0.0972183
Pbr022424.1	0.268477	1.08701	0	0	0.0380736	0.0426783	0	0.0715966	0.609904	0.043897	0.0646205	0	0	0	0
Pbr018314.1	3.534	0.421964	0.329631	0.0930811	8.84709	1.275	0.926163	0.104777	0.298027	0.830754	1.0132	0.589947	0.315033	0.308141	1.45601
Pbr022425.1	299.088	5.71996	0.894712	0.325784	213.269	0.464231	28.4422	5.95834	1.88266	8.29414	18.0309	2.35979	1.65392	3.69769	3.64003
Pbr014082.1	4.73374	7.92235	8.59855	9.64148	4.52372	6.09764	10.7426	8.21925	9.55416	7.47132	8.05636	0.758704	0.825679	1.36242	3.34656
Pbr019034.1	0.469442	1.00813	3.67937	13.4111	78.3566	0.0683663	0.524512	0.32172	0.0313577	1.94932	0.788898	0	0	0	0
Pbr020016.1	0	4.95376	14.1735	24.8363	0.382161	0	0.207888	0.985765	0.0124225	0.0751411	0.103412	0	0	0	0
Pbr030947.1	0.0441807	0.690394	0	0	0.724744	0.0123867	0.0283852	0.0528738	0.0136347	0.0253817	0	0	0	0	0
Pbr002799.1	5.78274	0.174674	0.0438674	0.954194	4.94533	0	6.79043	6.31466	0	0.671113	0.481591	0	0	0	0
Pbr038519.1	0	0.0222708	0	0	0.245342	0.0309668	0	0.105748	0	0	0	0	0	0	0
Pbr004377.1	1.28766	0.111913	0.0224832	0	0.438269	0.323764	1.93988	6.20642	0.150777	0.784636	1.3689	0	0	0	0
Pbr025433.1	0	0	0	0	0	0	0	0	0	0	0.0246292	0	0	0	0
Pbr030888.1	0	0	0.0335069	0	0.143725	0.286338	35.8175	0.197675	1.60167	0.238587	0.0517544	0	0	0	0
Pbr030889.1	0.488251	0.0937698	0.516557	0.279243	0.265107	0.11797	25.3519	2.8954	22.6241	6.19066	1.76545	0	0.0678949	0	0
Pbr025171.1	0.0450801	0	0	0	0.186339	0	0.497984	1.17426	0	0.105017	0.255072	0	0	0.0340427	0
Pbr035698.1	0.0901602	0	0	0	0.149071	0	0.689516	1.20337	0	0.0116685	0.105547	0	0	0.0340427	0
Pbr029857.1	0.600935	0.044878	0	0.0891284	0.673402	0	5.54826	0	0.00687173	0.0895461	0.0127086	0	0	0	0
Pbr004638.1	0.6848	0.512228	0.425051	0.906771	1.12109	0.458309	0	0.00660922	0.51812	0.437834	0.434986	0	0.0644368	0	0.186019
Pbr025170.1	0	0	0	0	1.71723	0	0	0.0470394	0	0	0	0	0	0	0
Pbr035699.1	0	0	0	0	2.32099	0	0	0.0580277	0	0	0.0435346	0	0	0	0
Pbr019665.1	0.0704902	0.876594	0.0475896	0.282188	30.1196	0.257874	21.9204	0.876126	0.735081	0.420067	0.0740174	0.259282	0.137263	0.355201	0
Pbr019664.1	0	0	0	0	0.221169	0.00672586	0.644324	0.0215689	0.177674	0.0620279	0	1.38375	0.906972	0.505509	0.201406
Pbr009486.1	0	0	0	0.0366589	1.18688	8.76885	0.377995	0	0	0.0219924	0.0217673	0	0	0	0
Pbr012356.2	14.8146	19.4004	1.08269	10.748	7.31472	0.165043	474.552	3.86648	67.9479	189.081	296.375	0	0	0.0658596	0.0918399
Pbr035966.1	2.5043	0.125179	0.0628809	0.16583	2.3496	0.260163	20.3739	0.50596	89.6185	80.9816	28.3718	0.0569431	0.0602911	0	0.348102
Pbr011342.2	0	0	0	0.113154	7.48477	35.6794	1.34577	0	0	0.0744211	0.0246073	0	0	0	0
Pbr010872.1	39.8503	37.1248	50.7043	29.1024	0.479199	2.7038	26.0184	35.1213	89.4219	23.3225	20.4229	0	0	0	0
Pbr023816.1	0.0841633	0	0	0	0.0161427	0.00588285	1.54105	0.100347	0.0388547	0.030134	0.0718696	0.57909	1.10365	1.01545	0.442508
Pbr018023.1	0	0	0	0	0	0	0	0	0	0	0	0	0	0	0
Pbr006482.1	1.14502	0	0	0	2.19159	0.0330689	0	0.0182274	0	0.067946	0.0502005	0	0	0	0
Pbr006453.1	0.769535	0.0356247	0.0357332	0	0.255278	0	0	0	0	0	0	0	0	0	0
Pbr013744.2	0	0.0493514	0	0	0	0	0.534572	16.6862	0.128103	0.00707481	0.147517	0	0	0	0
Pbr016548.3	0	0	0	0	0	0	0.362083	7.07218	0.0212004	0.0368883	0.0914077	0	0	0	0
Pbr013743.1	0	0	0	0	0	0	0.220118	1.10024	0.0151979	0.00707481	0.0280985	0	0	0	0
Pbr022241.1	0.063728	0	0	0.0212725	0.114133	6.66741	0.0818863	0.0633641	0.0130827	2.2708	1.04658	0	0	0	0
Pbr006484.3	4.94144	0.915107	1.36804	1.52535	0.49525	1.44662	1.13545	0.411273	1.40991	1.00631	0.469587	0.813069	2.75009	2.62249	0
Pbr006451.1	23.9891	21.1412	22.6908	20.6443	11.5236	14.5529	15.2889	6.36294	6.5352	8.11283	10.3907	2.1343	0.401743	2.64847	3.37722
Pbr006452.1	10.7232	2.02759	1.78396	1.34484	2.42595	0.253108	1.48213	0.0761867	0.0429173	0.159584	0.0832352	0.253147	0	0.313288	0.415829
Pbr006478.1	0	0.026354	0.052922	0	0	0	0.100742	0	0	0.00758927	0.00753231	0	0	0	0
Pbr006456.1	0	0	0	0	0	0	0	0	0	0	0	0	0	0	0
Pbr006455.1	0.0367581	0.185538	0.186067	0.0733178	0.00972856	0.0964788	0.519743	0.0232111	0.188706	0.373871	0.141487	0	0	0	0
Pbr006639.1	0.721281	0.386327	0.410875	0.0451279	0.127224	0.240424	12.5991	15.0223	9.33216	1.58173	0.850031	0	0.0657769	0.0680854	0.474719
Pbr038368.1	0.130898	0.362931	0.205634	0.639468	6.03432	0.213611	7.92733	0.0852305	0.397941	0.836729	0.459341	0	0	0	0
Pbr038373.1	1.40316	0.0858066	0.0688955	0.0194624	0.646303	1.18616	0.0998385	0.0467845	0.487335	1.61361	1.9949	0	0	0	0
Pbr006391.1	0.0805287	0.060879	0	0.0403328	0.128463	0.0786156	0.0258678	0.263185	0.135994	0.373905	1.195	0	0	0	0.169212
Pbr006481.1	0.76782	0	0	0	3.28665	0	0	0	0	0	0	0	0	0	0
Pbr006454.1	0.0651339	0	0	0	0	0.491568	0.0278979	0.0259481	0.0133876	0.044857	0.0297129	0	0	0	0
Pbr006480.1	0.260536	0.0656637	0.131925	0	0.357188	0.931391	0.111592	0.0518962	0	0.0112143	0.00742823	0	0	0	0
Pbr029351.1	0	2.01147	3.05292	0.919022	5.66014	2.20777	5.68607	7.46727	3.33441	3.24536	4.0962	0	0	0	0
Pbr016809.1	0	0	0	0	0.213119	0	0	0.0347488	0	0	0	0	0	0	0
Pbr016836.1	4.10448	2.85247	0.962821	0.348146	7.90585	20.8259	5.8404	21.0701	0.14354	0.387497	1.858	0	0	0	0
Pbr016260.1	3.52066	1.57525	0.229999	0.198649	0.78201	0.712326	226.961	0.0347622	1.00664	1.86696	0.320993	0	0	0	0
Pbr024792.1	1.32417	1.70338	0.994178	6.49024	6.57032	0.891461	24.7603	0.431475	16.4343	6.91952	2.01694	2.70652	2.9323	2.82826	6.34881
Pbr014029.1	0	0	0	0	0.884788	0	0	0	0	0	0	0	0	0	0
Pbr041047.1	0	0	0	0	0	0	0	0	0	0	0	0	0	0	0
Pbr029045.1	2.74215	0.0533091	0	0	5.65533	0.064325	0.0678083	0	0	0	0	0.149669	0.158469	0.328061	0
Pbr033915.1	0	0	0	0	6.00926	0	0	0	0	0	0	0	0	0	0
Pbr041050.1	0.349954	0.220504	0.088601	0.722673	24.8235	0.0306433	78.1872	0.326942	0.485726	0.496043	0.361834	0.0602449	0.063787	0.396154	0.6445
Pbr041048.1	0	0	0	0	0.956576	0	0.0297201	0.236152	0	0.00666244	0	0	0	0	0
Pbr023459.1	0	0	0	0	0.431405	0	0	0	0	0.0395382	0.0382982	0	0	0	0
Pbr014028.1	15.6564	8.56201	13.0968	16.7713	24.5718	4.94541	0.0294127	1.62771	2.04575	1.86477	1.51847	0	0	0	0
Pbr014026.1	0.115342	0.20933	0.0233612	0	14.1156	1.19932	0	0.0277043	0.00713736	0	0.00659918	0	0.0336764	0	0
Pbr014027.1	0.0692051	0	0.0233612	0.184717	29.4289	0.0521444	0	0.256264	0.0356868	0.059796	0.15838	0	0.0336764	0	0
Pbr009969.1	0.0586653	0	0	0	0.00763743	0	0	0	0.00922629	0.0343788	0.0170465	0.081375	0	0	0
Pbr041049.1	1.06753	1.05341	1.2191	0.522939	2.05202	0.0127571	22.3859	14.6841	5.8696	6.8557	7.54365	0	0	0	0
Pbr041046.1	1.60387	0.0995296	0	0	3.96859	0.146274	0.0951252	0.0745137	0.0153331	0.0428275	0.0637824	0	0	0	0
Pbr041045.1	5.4197	0.734697	0.438159	1.6868	3.4955	1.01055	6.78865	0.730785	0.00704017	0.380092	0.742092	0	0.199404	1.37602	6.42807
Pbr018424.1	0.0223603	0	0	0	0.27093	0.196307	0	0	0.0146071	0.0330675	0.0244969	0	0	0	0
Pbr018429.1	4.80746	4.9964	2.69129	0.633642	1.00752	71	8.1572	0.64135	0.335964	0.456331	0.281714	0	0	0.0636199	0
Pbr006408.1	0.129003	0	0	0	0.930158	0	0	0	0	0	0.0306345	0	0	0	0
Pbr018433.1	0.0233727	0	0	0	4.06096	0.0263004	0	0	0	0	0	0	0	0	0
Pbr041653.1	0	0	0	0	0	0	0	0	0	0	0	0	0	0	0
Pbr000937.1	0	0	0	0	1.38943	0	0	0	0.158545	0.13032	0.060306	0	0	0	0
Pbr036259.1	0	0	0	0	2.34575	0	0	0	0	0	0	0	0	0	0
Pbr036260.1	0.608044	0	0	0	3.86528	0	0.11178	0.200858	0	0.0301975	0.0883295	0	0	0	0
Pbr036261.1	0.0234346	0	0	0	1.23493	0.250556	0	0	0.0290304	0.0135124	0.0268401	0	0	0	0
Pbr005746.1	0.0360818	0	0	0	0.0183367	0	0	0	0.0110192	0	0	0	0	0	0
Pbr014238.1	0.0720317	0	0	0	0.512092	0.0232293	0	0	0.178801	0.143452	0	42.3063	48.7655	50.477	25.7987
Pbr000909.1	0	0	0	0	0.789476	0	0	0	0	0	0	0	0	0	0
Pbr036247.1	0.136292	0.137691	0.0459847	0	0.0612945	0.0542819	9.40378	0	5.34376	4.31854	2.39368	0	0	0	0
Pbr014022.1	0	0	0	0	0	0	0	0	0	0.0147134	0	0	0	0	0
Pbr014024.1	0	0	0	0	36.542	0	0.0279665	0	0	0.00624635	0	0	0	0	0
Pbr014025.1	0	0	0	0	5.08539	0	0	0	0.0487186	0	0	0	0	0	0
Pbr035166.1	0.0457791	0	0	0.0229117	0.4349	0	0.97062	0.00686796	0	0.665518	0.327256	0.567977	0.200457	0.484149	0.578689
Pbr036245.1	0	0	0	0	0.14267	0	0.228794	0	0	0.0191884	0	0	0	0	0
Pbr035167.1	1.24864	1.28276	0.548735	1.08458	3.51348	0	343.91	0	51.6812	83.7199	15.0408	0.519974	0.550546	0.498634	0.596002
Pbr036246.1	64.079	23.1546	19.1083	15.3855	0.216883	5.75703	14.8865	5.85739	93.8661	19.8418	13.0342	0	0	0	0
Pbr034977.1	3.51415	18.6758	28.29	15.9691	37.3394	32.5502	21.0277	66.306	41.6544	46.5437	51.9022	0.35764	1.58469	2.46046	2.53918
Pbr024114.1	2.9157	30.1308	37.0804	20.2372	65.923	18.0592	12.7493	32.6283	18.0075	18.6047	21.7189	0.560466	0	0	2.07382

## Sheet: Table S7
Content of total ester at different developmental stages of Chinese white pear
	S1(45DAF)	S2(45DAF)	S3(45DAF)	S4(45DAF)
Content of Total Ester（ug/g）	0.00661833	0.00233933	0.00653167	0.0159593
Stedv	0.00570205	0.000896036	0.00115876	0.00987733

## Sheet: Table S8
The list of molecules identified as esters.
Stage	Compound	Molecular formula	CAS	MW	RT(min)
S1(45DAF)	butyl acrylate	C7H12O2	141-32-2	128	12.821
S2(75DAF)	Heptanoic acid,3-nitrophenyl	C13H17NO4	56052-18-7	251	24.014
S3(105DAF)	(3-nitrophenyl) heptanoate	C13H17NO4	56052-18-7	251	23.99
	Propanoic acid, 2-methyl-,	C16H30O4	74381-40-1	286	34.311
S4(145DAF)	(3-nitrophenyl) heptanoate	C13H17NO4	56052-18-7	251	23.954
	2-tetradecano acetate	C16H32O2	51354-23-5	256	24.321
	Phthalic acid,hept-2-yl isobutyl ester	C19H28O4	/	320	38.168

## Sheet: Table S9
Primers for qRT-PCR of candidate genes in Chinese white pear BAHD gene family
Gene Name	Sequences (5'-3')
	Forward	Reverse	Application
Pbr014028.1	CATAAGGTCGCCGATGCCTCTAC	CAGGAAGCACAGCAGGAACAGTA	qRT-PCR
Pbr020016.1	AACCCTAGTGATCATGGAAACAAAT	AATTCATTGTACTGAGAGAGGTCCC
Pbr029551.1	TGGTGAAGGCATCTTGTTCGTTGA	CCGCAATGGCTTTCAGGAATAGGA
Pbr019034.1	AATCAACAACTTGTCGCTTGATGG	CACCATAAGTTGAGCTTGTTTTCGT
Tublin	TGGGCTTTGCTCCTCTTAC	CCTTCGTGCTCATCTTACC
WD-repeat protein	CATCTTGAACCTCAGCCGTCCTC	ACCACATCGCTTTTATGCAACTCC
